# Supplementary material for: Sleep Maintenance Insomnia in Older Adults: Cardiometabolic Comorbidities and Evidence of Antiviral Pathways Activation from Blood Transcriptome and dsRNA Expression Analyses
Source: Int J Mol Sci. 2026 Mar 18;27(6):2771. doi: 10.3390/ijms27062771 (PMC13027132; doi:10.3390/ijms27062771)
Supplement: Supplementary file 1 [file ijms-27-02771-s001.zip › Table S5.xlsx]

## Sheet: Sheet1
gene	baseMean	log2FoldChange	lfcSE	stat	pvalue	padj	fisherNulls	nullsResults	y	x	__id__
ISG15	31.2888	1.72511	0.256567	6.72382	1.77026e-11	1.16235e-07	1	0	6.93466	1.72511	0
IFIT2	261.383	1.22365	0.190099	6.4369	1.21939e-10	4.00325e-07	1	0	6.39759	1.22365	1
TNFSF10	158.088	0.767855	0.12139	6.32553	2.52364e-10	5.52341e-07	1	0	6.25779	0.767855	2
HERC5	35.5873	1.45162	0.240391	6.03859	1.55471e-09	2.55206e-06	1	0	5.59311	1.45162	3
IFIH1	40.6548	0.849986	0.142161	5.97903	2.2447e-09	2.94774e-06	1	0	5.53051	0.849986	4
RIGI	90.2913	0.837804	0.14172	5.91169	3.38619e-09	3.70562e-06	1	0	5.43114	0.837804	5
IFI35	19.0102	0.835565	0.144704	5.77432	7.72649e-09	7.24744e-06	1	0	5.13982	0.835565	6
OASL	26.8282	1.08116	0.191593	5.64302	1.67096e-08	1.37144e-05	1	0	4.86282	1.08116	7
ZBP1	25.0873	0.719961	0.129302	5.56805	2.57613e-08	1.87943e-05	1	0	4.72597	0.719961	8
TRAFD1	53.0628	0.497948	0.0910789	5.46722	4.5716e-08	3.00171e-05	1	0	4.52263	0.497948	9
IFIT1	71.0472	1.53944	0.287386	5.35671	8.47531e-08	5.05899e-05	1	0	4.29594	1.53944	10
HELZ2	110.236	0.597072	0.112384	5.31276	1.07975e-07	5.54281e-05	1	0	4.25627	0.597072	11
IRF7	37.9346	0.700675	0.132188	5.30059	1.15428e-07	5.54281e-05	1	0	4.25627	0.700675	12
PARP10	48.8365	0.459803	0.0868162	5.29628	1.18184e-07	5.54281e-05	1	0	4.25627	0.459803	13
RSAD2	58.1318	1.56699	0.297511	5.267	1.38672e-07	6.07013e-05	1	0	4.2168	1.56699	14
STAT2	132.353	0.582065	0.110892	5.24893	1.52982e-07	6.27801e-05	1	0	4.20218	0.582065	15
TDRD7	20.1889	0.527328	0.100819	5.23044	1.69103e-07	6.53134e-05	1	0	4.185	0.527328	16
WARS1	119.082	0.591519	0.116833	5.06295	4.12825e-07	0.00015059	1	0	3.82221	0.591519	17
APOL6	213.404	0.545653	0.108161	5.0448	4.53996e-07	0.000156891	1	0	3.8044	0.545653	18
TNFSF13B	50.2469	0.604024	0.120548	5.01063	5.4251e-07	0.000178106	1	0	3.74932	0.604024	19
TRIM5	22.3116	0.512006	0.102767	4.9822	6.28647e-07	0.000189333	1	0	3.72277	0.512006	20
PARP12	29.6979	0.605023	0.12148	4.98045	6.34376e-07	0.000189333	1	0	3.72277	0.605023	21
IFIT3	139.234	1.1039	0.222439	4.9627	6.95211e-07	0.00019472	1	0	3.71059	1.1039	22
MX1	123.257	1.16958	0.235891	4.95813	7.1174e-07	0.00019472	1	0	3.71059	1.16958	23
ISG20	54.8939	0.452769	0.0916535	4.94	7.81208e-07	0.000205176	1	0	3.68787	0.452769	24
SLC27A3	17.0446	0.454879	0.0925505	4.91493	8.88145e-07	0.000224291	1	0	3.64919	0.454879	25
GBP4	78.569	0.627005	0.128948	4.86247	1.15932e-06	0.000277813	1	0	3.55625	0.627005	26
MOV10	22.1628	0.507881	0.104542	4.85818	1.1847e-06	0.000277813	1	0	3.55625	0.507881	27
C3AR1	17.5454	0.523876	0.108097	4.84633	1.25767e-06	0.000284753	1	0	3.54553	0.523876	28
LMO2	28.7854	0.440953	0.0914114	4.82383	1.40827e-06	0.000305714	1	0	3.51468	0.440953	29
UNC93B1	46.4539	0.404767	0.0839953	4.81892	1.44337e-06	0.000305714	1	0	3.51468	0.404767	30
SAMD9	178.234	0.389551	0.0816838	4.76901	1.85132e-06	0.000372093	1	0	3.42935	0.389551	31
GBP1	106.599	0.787023	0.165099	4.76698	1.8701e-06	0.000372093	1	0	3.42935	0.787023	32
IFITM1	165.868	0.447549	0.094048	4.75873	1.94818e-06	0.000376228	1	0	3.42455	0.447549	33
PARP14	321.517	0.593577	0.125048	4.74681	2.06648e-06	0.000387672	1	0	3.41154	0.593577	34
UBE2L6	64.8153	0.533145	0.112752	4.72846	2.2623e-06	0.000412618	1	0	3.38445	0.533145	35
CMPK2	25.7433	0.88368	0.187574	4.7111	2.46387e-06	0.000437236	1	0	3.35928	0.88368	36
CSRNP1	24.0008	0.478096	0.102587	4.66039	3.15606e-06	0.000545333	1	0	3.26334	0.478096	37
GNB4	59.953	0.394981	0.0853084	4.63003	3.65607e-06	0.000615532	1	0	3.21075	0.394981	38
TOR1B	19.6021	0.458034	0.0991562	4.61931	3.8501e-06	0.000616773	1	0	3.20987	0.458034	39
OAS3	83.4145	1.09785	0.237669	4.61925	3.85131e-06	0.000616773	1	0	3.20987	1.09785	40
DDX60L	146.633	0.515116	0.112137	4.59363	4.356e-06	0.000680988	1	0	3.16686	0.515116	41
NUB1	65.7544	0.358553	0.0783674	4.57529	4.7557e-06	0.000726184	1	0	3.13895	0.358553	42
IFI6	31.3999	1.07338	0.235305	4.56163	5.07576e-06	0.000755876	1	0	3.12155	1.07338	43
APOL1	18.2802	0.578741	0.126991	4.55735	5.18039e-06	0.000755876	1	0	3.12155	0.578741	44
TENT5A	33.5176	0.406128	0.0892601	4.54994	5.36612e-06	0.000765956	1	0	3.1158	0.406128	45
CD300A	99.0742	0.249767	0.0551129	4.53191	5.84524e-06	0.000809757	1	0	3.09165	0.249767	46
SPTLC2	117.95	0.25617	0.0565592	4.52924	5.91964e-06	0.000809757	1	0	3.09165	0.25617	47
BST2	24.2671	0.458891	0.101478	4.5221	6.12296e-06	0.000820477	1	0	3.08593	0.458891	48
PSMB8	77.4156	0.261578	0.0579087	4.51707	6.26999e-06	0.000823375	1	0	3.0844	0.261578	49
LAP3	37.3287	0.692226	0.15453	4.47956	7.47972e-06	0.000962977	1	0	3.01638	0.692226	50
CNP	19.9774	0.419732	0.0940162	4.46446	8.02702e-06	0.00100974	1	0	2.99579	0.419732	51
TRIM22	189.724	0.514229	0.115342	4.45829	8.26151e-06	0.00100974	1	0	2.99579	0.514229	52
CLIC1	203.261	0.213794	0.047966	4.45719	8.30427e-06	0.00100974	1	0	2.99579	0.213794	53
RNF213	1093.34	0.385409	0.0867333	4.44362	8.84596e-06	0.00105605	1	0	2.97632	0.385409	54
SQOR	51.1077	0.31309	0.0705397	4.43849	9.0592e-06	0.00106219	1	0	2.9738	0.31309	55
SAMD9L	124.951	0.570849	0.128735	4.43429	9.23771e-06	0.00106412	1	0	2.97301	0.570849	56
CCND3	146.87	0.214265	0.0483791	4.42886	9.47317e-06	0.00107243	1	0	2.96963	0.214265	57
PLSCR1	30.9827	0.62034	0.14035	4.41996	9.87213e-06	0.00109207	1	0	2.96175	0.62034	58
CMTR1	31.0902	0.377509	0.0854753	4.41659	1.00269e-05	0.00109207	1	0	2.96175	0.377509	59
NT5C3A	58.4863	0.401696	0.0911432	4.40731	1.04662e-05	0.00109207	1	0	2.96175	0.401696	60
ZNFX1	194.653	0.298213	0.0677483	4.40178	1.07368e-05	0.00109207	1	0	2.96175	0.298213	61
SHFL	21.6848	0.394023	0.0895222	4.4014	1.07556e-05	0.00109207	1	0	2.96175	0.394023	62
PLEK	224.706	0.206737	0.0469736	4.40113	1.07689e-05	0.00109207	1	0	2.96175	0.206737	63
OAS2	69.7937	0.687674	0.156381	4.39743	1.09538e-05	0.00109207	1	0	2.96175	0.687674	64
GCH1	23.2227	0.416396	0.0947008	4.39697	1.09773e-05	0.00109207	1	0	2.96175	0.416396	65
OGFR	75.9508	0.238353	0.0543186	4.38805	1.14373e-05	0.00112085	1	0	2.95045	0.238353	66
PIK3AP1	186.783	0.295794	0.0677887	4.36347	1.28018e-05	0.00123613	1	0	2.90794	0.295794	67
APOL2	52.6103	0.366743	0.0847914	4.32523	1.52372e-05	0.00144996	1	0	2.83864	0.366743	68
DAPP1	91.2491	0.308337	0.0716685	4.30226	1.69065e-05	0.00157307	1	0	2.80325	0.308337	69
ZC3HAV1	156.044	0.277775	0.0645853	4.30091	1.70101e-05	0.00157307	1	0	2.80325	0.277775	70
PARP4	118.034	0.163296	0.0381063	4.28529	1.82504e-05	0.00166434	1	0	2.77876	0.163296	71
DYNLT1	25.3984	0.350634	0.0822006	4.26559	1.99374e-05	0.00175145	1	0	2.7566	0.350634	72
DDX60	51.9481	0.61613	0.144464	4.26493	1.99967e-05	0.00175145	1	0	2.7566	0.61613	73
GALNT3	17.0364	0.319085	0.0748177	4.26483	2.00058e-05	0.00175145	1	0	2.7566	0.319085	74
GTPBP2	37.9932	0.247694	0.0581227	4.26157	2.03e-05	0.00175381	1	0	2.75602	0.247694	75
OAS1	52.9599	0.751816	0.176626	4.25654	2.07619e-05	0.00177042	1	0	2.75192	0.751816	76
SAT1	176.138	0.342113	0.0806064	4.24424	2.19334e-05	0.00184634	1	0	2.73369	0.342113	77
GSDMD	42.4388	0.221526	0.052594	4.21201	2.53109e-05	0.00209019	1	0	2.67981	0.221526	78
TAP1	170.249	0.34509	0.081957	4.21062	2.54668e-05	0.00209019	1	0	2.67981	0.34509	79
CARD16	42.4633	0.337568	0.080518	4.19245	2.75955e-05	0.00223694	1	0	2.65035	0.337568	80
XRN1	165.941	0.256834	0.0613553	4.18602	2.83891e-05	0.00227321	1	0	2.64336	0.256834	81
DTX3L	130.843	0.358795	0.0863954	4.15294	3.28235e-05	0.00259661	1	0	2.58559	0.358795	82
PML	26.6636	0.454256	0.109644	4.143	3.42788e-05	0.00267946	1	0	2.57195	0.454256	83
CD164	144.188	0.160288	0.0389593	4.11425	3.88439e-05	0.00300058	1	0	2.52279	0.160288	84
SERPINB1	113.894	0.250843	0.0610691	4.10752	3.99922e-05	0.00305335	1	0	2.51522	0.250843	85
JAK2	93.165	0.226636	0.0552302	4.10348	4.06973e-05	0.00307148	1	0	2.51265	0.226636	86
PARP9	101.511	0.463499	0.113036	4.10044	4.12371e-05	0.00307685	1	0	2.51189	0.463499	87
MX2	145.58	0.442792	0.10813	4.095	4.22177e-05	0.00311462	1	0	2.50659	0.442792	88
DRAP1	32.9475	0.314425	0.0768432	4.09178	4.2808e-05	0.00312308	1	0	2.50542	0.314425	89
ELF1	136.797	0.197695	0.0483694	4.08719	4.36623e-05	0.0031504	1	0	2.50163	0.197695	90
CASP1	99.2794	0.281333	0.0694632	4.05011	5.1194e-05	0.00365369	1	0	2.43727	0.281333	91
EIF2AK2	94.0713	0.500498	0.124529	4.01913	5.84134e-05	0.00412411	1	0	2.38467	0.500498	92
TRIM21	49.3021	0.309371	0.0772982	4.0023	6.27295e-05	0.00438172	1	0	2.35836	0.309371	93
HK3	85.7268	0.291208	0.0730291	3.98756	6.67575e-05	0.004614	1	0	2.33592	0.291208	94
STAT1	277.27	0.443962	0.111527	3.98075	6.86991e-05	0.00466913	1	0	2.33076	0.443962	95
SRGAP2	37.7873	0.343293	0.0862593	3.97979	6.89774e-05	0.00466913	1	0	2.33076	0.343293	96
ITPRID2	77.6178	0.211742	0.0538196	3.93428	8.34464e-05	0.00559091	1	0	2.25252	0.211742	97
GBP3	23.9015	0.505181	0.128716	3.92479	8.68069e-05	0.00575732	1	0	2.23978	0.505181	98
IFIT5	36.4172	0.532569	0.136151	3.91162	9.16806e-05	0.00596507	1	0	2.22438	0.532569	99
TYMP	142.813	0.387775	0.0991706	3.91018	9.22261e-05	0.00596507	1	0	2.22438	0.387775	100
TNK2	61.1834	0.194942	0.0498696	3.90904	9.26649e-05	0.00596507	1	0	2.22438	0.194942	101
GTPBP1	62.8659	0.237505	0.060936	3.89761	9.71462e-05	0.00619283	1	0	2.20811	0.237505	102
IFI16	133.297	0.368533	0.0946829	3.89229	9.93028e-05	0.00626944	1	0	2.20277	0.368533	103
EPSTI1	32.1317	0.744122	0.191445	3.88687	0.000101545	0.00634998	1	0	2.19723	0.744122	104
IRF5	28.5221	0.309266	0.0797529	3.87781	0.000105401	0.00652892	1	0	2.18516	0.309266	105
EIF4G3	64.2433	0.182319	0.0470818	3.87239	0.000107772	0.00661338	1	0	2.17958	0.182319	106
SEC24D	26.8142	0.291366	0.0753378	3.86745	0.000109978	0.00668627	1	0	2.17482	0.291366	107
DISC1	27.5848	0.360309	0.0933286	3.86065	0.000113087	0.00679299	1	0	2.16794	0.360309	108
RBCK1	51.1197	0.257129	0.0666291	3.85911	0.000113803	0.00679299	1	0	2.16794	0.257129	109
CASP10	29.9778	0.241531	0.0626896	3.85282	0.000116767	0.00690711	1	0	2.1607	0.241531	110
PSMB10	53.5626	0.220153	0.0574064	3.835	0.000125566	0.00725322	1	0	2.13947	0.220153	111
SASH3	156.356	0.115827	0.0302035	3.83488	0.000125627	0.00725322	1	0	2.13947	0.115827	112
MVP	170.026	0.197948	0.0516259	3.83428	0.000125932	0.00725322	1	0	2.13947	0.197948	113
NFIL3	30.3335	0.353527	0.0924133	3.8255	0.000130506	0.0074513	1	0	2.12777	0.353527	114
LGALS9	46.6764	0.367877	0.0963771	3.81705	0.000135055	0.00754993	1	0	2.12206	0.367877	115
RAB8B	134.49	0.144106	0.0377558	3.81678	0.000135206	0.00754993	1	0	2.12206	0.144106	116
SECTM1	95.018	0.387916	0.101658	3.81591	0.000135683	0.00754993	1	0	2.12206	0.387916	117
TXNIP	2098.73	0.201022	0.0527445	3.81124	0.00013827	0.00762923	1	0	2.11752	0.201022	118
CD53	255.882	0.15497	0.0407016	3.80745	0.000140406	0.00768253	1	0	2.1145	0.15497	119
SP110	116.296	0.276306	0.0729986	3.78509	0.000153654	0.00828887	1	0	2.0815	0.276306	120
TAP2	104.114	0.299089	0.0790298	3.78451	0.000154012	0.00828887	1	0	2.0815	0.299089	121
UBA7	61.9184	0.21629	0.0573976	3.76828	0.000164377	0.00877479	1	0	2.05676	0.21629	122
SH3BP2	154.093	0.140455	0.0373375	3.76177	0.000168714	0.00893366	1	0	2.04897	0.140455	123
SNTB1	30.301	0.223795	0.0595708	3.75679	0.00017211	0.00904058	1	0	2.0438	0.223795	124
RHBDF2	36.643	0.285781	0.0761278	3.75396	0.00017406	0.00907044	1	0	2.04237	0.285781	125
USP25	80.2988	0.181389	0.0484554	3.74343	0.000181526	0.00938503	1	0	2.02756	0.181389	126
GADD45B	26.3699	0.307046	0.0826123	3.7167	0.000201839	0.0103537	1	0	1.9849	0.307046	127
TTC38	16.9903	0.353068	0.0956133	3.69266	0.000221917	0.0112954	1	0	1.9471	0.353068	128
IER2	49.5799	0.184566	0.0504119	3.66115	0.000251081	0.0126815	1	0	1.89683	0.184566	129
LPCAT2	69.0817	0.296038	0.0809766	3.65585	0.000256334	0.0127553	1	0	1.89431	0.296038	130
HHEX	20.291	0.266239	0.0728273	3.65575	0.000256427	0.0127553	1	0	1.89431	0.266239	131
GBP2	229.964	0.346048	0.0947491	3.65225	0.00025995	0.0128333	1	0	1.89166	0.346048	132
MOB1A	244.178	0.101328	0.027774	3.64832	0.000263965	0.0129343	1	0	1.88826	0.101328	133
ACTR3	311.433	0.0914615	0.0252105	3.62792	0.000285717	0.0138964	1	0	1.8571	0.0914615	134
CHMP5	28.4428	0.28656	0.0790457	3.62524	0.000288691	0.0139378	1	0	1.85581	0.28656	135
NMI	40.0587	0.300318	0.0829151	3.62199	0.000292343	0.0140111	1	0	1.85353	0.300318	136
PHF11	20.4155	0.305574	0.0844608	3.61794	0.000296956	0.0140677	1	0	1.85178	0.305574	137
PTK2B	201.564	0.144774	0.0400239	3.6172	0.000297809	0.0140677	1	0	1.85178	0.144774	138
MOB3C	25.0341	0.222951	0.0617324	3.61157	0.000304354	0.0141089	1	0	1.85051	0.222951	139
SCARB2	33.1353	0.293718	0.0813313	3.61138	0.00030457	0.0141089	1	0	1.85051	0.293718	140
NCOA7	29.1933	0.275673	0.0763561	3.61035	0.000305779	0.0141089	1	0	1.85051	0.275673	141
CFL1	328.198	0.103459	0.0286662	3.60909	0.000307276	0.0141089	1	0	1.85051	0.103459	142
APOBEC3A	86.7758	0.394361	0.109424	3.60396	0.000313405	0.0142904	1	0	1.84496	0.394361	143
SP100	169.94	0.212314	0.0589438	3.60197	0.000315811	0.0143008	1	0	1.84464	0.212314	144
TFEC	22.8246	0.367396	0.10234	3.58994	0.000330748	0.0148746	1	0	1.82755	0.367396	145
PSMB3	38.1875	0.187783	0.0524542	3.57993	0.00034368	0.015351	1	0	1.81386	0.187783	146
LSP1	474.463	0.182705	0.0512679	3.56373	0.000365616	0.0162003	1	0	1.79048	0.182705	147
GBP5	269.765	0.548683	0.154039	3.56198	0.000368069	0.0162003	1	0	1.79048	0.548683	148
SRGAP2B	19.2466	0.322194	0.0904903	3.56054	0.000370096	0.0162003	1	0	1.79048	0.322194	149
MLKL	37.941	0.264682	0.0745466	3.55055	0.000384427	0.0167162	1	0	1.77686	0.264682	150
TASL	17.2614	0.316961	0.0899074	3.52542	0.000422818	0.0182562	1	0	1.73859	0.316961	151
SIPA1L2	29.6059	0.427405	0.121341	3.52236	0.000427719	0.0182562	1	0	1.73859	0.427405	152
HSH2D	71.8898	0.278996	0.0792134	3.52207	0.000428184	0.0182562	1	0	1.73859	0.278996	153
ANKFY1	58.9964	0.224355	0.0637701	3.51818	0.000434517	0.0184067	1	0	1.73502	0.224355	154
NUDT16	32.1008	0.205003	0.0586089	3.49781	0.000469087	0.0197437	1	0	1.70457	0.205003	155
MSN	914.144	0.0926571	0.0265435	3.49076	0.000481642	0.0200901	1	0	1.69702	0.0926571	156
LCP1	1429.66	0.140823	0.0403715	3.48819	0.000486295	0.0200901	1	0	1.69702	0.140823	157
BAZ1A	135.253	0.224779	0.0644419	3.48808	0.000486495	0.0200901	1	0	1.69702	0.224779	158
SNX6	56.5917	0.1476	0.0423426	3.48586	0.000490551	0.020131	1	0	1.69614	0.1476	159
FFAR2	105.714	0.345478	0.099429	3.47463	0.000511565	0.020863	1	0	1.68062	0.345478	160
DNAJA1	76.3343	0.199203	0.0574298	3.46863	0.000523117	0.0212024	1	0	1.67362	0.199203	161
RAB8A	83.1107	0.149448	0.0431544	3.4631	0.000533999	0.0215107	1	0	1.66735	0.149448	162
KIAA0319L	61.8955	0.228341	0.0664095	3.43838	0.000585206	0.0234296	1	0	1.63023	0.228341	163
GSN	102.499	0.246154	0.0717766	3.42944	0.000604822	0.0240683	1	0	1.61856	0.246154	164
ADAR	504.751	0.218577	0.0640931	3.41031	0.000648893	0.0256664	1	0	1.59063	0.218577	165
WDFY1	49.0363	0.182384	0.0535752	3.40426	0.000663434	0.0259879	1	0	1.58523	0.182384	166
TK2	22.608	0.22442	0.0659353	3.40364	0.000664934	0.0259879	1	0	1.58523	0.22442	167
NOD2	42.1436	0.331633	0.0975212	3.40063	0.000672316	0.0261209	1	0	1.58301	0.331633	168
MYL12A	235.298	0.121297	0.035694	3.39826	0.000678164	0.0261931	1	0	1.58181	0.121297	169
ADM	21.1361	0.434212	0.127989	3.39258	0.000692367	0.0265853	1	0	1.57536	0.434212	170
FAS	67.186	0.255708	0.0755174	3.38608	0.000708982	0.0269355	1	0	1.56967	0.255708	171
TM9SF2	133.391	0.136603	0.0403457	3.38581	0.000709693	0.0269355	1	0	1.56967	0.136603	172
CGAS	12.8203	0.282337	0.0835641	3.37868	0.000728337	0.0274842	1	0	1.56092	0.282337	173
CST7	68.8411	0.325924	0.0965856	3.37446	0.000739618	0.0277505	1	0	1.55673	0.325924	174
JPT1	40.9204	0.187031	0.0554649	3.37206	0.00074607	0.0278335	1	0	1.55543	0.187031	175
PABPC1	380.325	-0.197638	0.0586449	-3.37008	0.000751457	0.0278761	1	0	1.55477	-0.197638	176
GYG1	18.5928	0.237976	0.0707061	3.3657	0.000763487	0.0281633	1	0	1.55032	0.237976	177
PFKFB2	17.0679	0.289741	0.0864111	3.35305	0.000799253	0.0291636	1	0	1.53516	0.289741	178
RNF31	48.3483	0.159663	0.0476184	3.35297	0.000799488	0.0291636	1	0	1.53516	0.159663	179
LY6E	55.1728	0.581483	0.173749	3.34668	0.000817866	0.0296691	1	0	1.5277	0.581483	180
H3-3B	413.157	0.205488	0.0614642	3.34322	0.000828121	0.0298761	1	0	1.52468	0.205488	181
NPC2	40.4813	0.20956	0.0627278	3.34078	0.000835419	0.0299747	1	0	1.52325	0.20956	182
USF1	51.7893	0.159616	0.0478208	3.3378	0.000844432	0.0301334	1	0	1.52095	0.159616	183
NAPA	68.9605	0.25996	0.0780336	3.33138	0.000864157	0.0306259	1	0	1.51391	0.25996	184
VAMP3	43.3187	0.165098	0.0495747	3.33029	0.000867564	0.0306259	1	0	1.51391	0.165098	185
KPNB1	206.889	0.160445	0.0482328	3.32648	0.000879506	0.0308519	1	0	1.51072	0.160445	186
FOXN2	70.193	0.12589	0.0378586	3.32526	0.000883363	0.0308519	1	0	1.51072	0.12589	187
TCF7	72.5518	-0.327239	0.0985972	-3.31894	0.000903592	0.0313914	1	0	1.50319	-0.327239	188
MAP3K5	85.6028	0.160501	0.0484476	3.31288	0.000923398	0.0319107	1	0	1.49606	0.160501	189
ARPC5	221.589	0.165233	0.0499297	3.30931	0.000935273	0.0320174	1	0	1.49461	0.165233	190
SRGAP2C	17.4644	0.312054	0.0943306	3.30809	0.000939351	0.0320174	1	0	1.49461	0.312054	191
GNAI2	385.561	0.135133	0.0408557	3.30756	0.000941115	0.0320174	1	0	1.49461	0.135133	192
PSMA4	32.4609	0.195432	0.0591384	3.30466	0.000950907	0.0321327	1	0	1.49305	0.195432	193
SAMSN1	28.4995	0.217476	0.0658562	3.30229	0.000958995	0.0321327	1	0	1.49305	0.217476	194
DPP4	16.6976	-0.309512	0.0937627	-3.30101	0.000963372	0.0321327	1	0	1.49305	-0.309512	195
NCF1	235.081	0.313827	0.0950758	3.3008	0.00096408	0.0321327	1	0	1.49305	0.313827	196
HSPA1A	222.857	0.272423	0.0826058	3.29787	0.000974211	0.0323064	1	0	1.49071	0.272423	197
TMEM140	82.8388	0.281874	0.0861274	3.27275	0.00106505	0.0351414	1	0	1.45418	0.281874	198
AP5B1	113.042	0.252361	0.0771492	3.27108	0.00107138	0.0351735	1	0	1.45378	0.252361	199
ADAP1	26.7081	0.193903	0.0593162	3.26897	0.00107939	0.0352546	1	0	1.45278	0.193903	200
XAF1	57.8194	0.544019	0.166488	3.26761	0.00108459	0.0352546	1	0	1.45278	0.544019	201
PSME2	45.6027	0.265244	0.0812338	3.26519	0.00109391	0.0353823	1	0	1.45121	0.265244	202
IDH2	29.9745	0.226758	0.0695426	3.26071	0.00111136	0.0357704	1	0	1.44648	0.226758	203
ADCY7	170.383	0.114718	0.0352318	3.2561	0.00112953	0.0361779	1	0	1.44156	0.114718	204
TAPBPL	23.2643	0.21115	0.0649849	3.24922	0.0011572	0.0368844	1	0	1.43316	0.21115	205
CAPZA1	206.73	0.11577	0.0357205	3.24098	0.00119118	0.0377839	1	0	1.42269	0.11577	206
PSTPIP2	34.1172	0.251965	0.0779145	3.23387	0.00122125	0.0385127	1	0	1.4144	0.251965	207
B4GALT5	92.4745	0.258799	0.0800543	3.23279	0.00122588	0.0385127	1	0	1.4144	0.258799	208
CD300E	75.0951	0.284645	0.0881453	3.22927	0.00124105	0.0387269	1	0	1.41199	0.284645	209
SPATA13	126.972	0.171421	0.0530966	3.22848	0.0012445	0.0387269	1	0	1.41199	0.171421	210
STX11	77.7771	0.273455	0.0847464	3.22674	0.00125209	0.0387794	1	0	1.4114	0.273455	211
SORT1	56.5975	0.232402	0.0720696	3.22469	0.0012611	0.0388752	1	0	1.41033	0.232402	212
LMNB1	50.9979	0.296999	0.0922022	3.22117	0.00127669	0.0391717	1	0	1.40703	0.296999	213
GCC2	68.99	-0.190636	0.0592946	-3.21506	0.00130416	0.0398284	1	0	1.39981	-0.190636	214
IFITM2	509.358	0.287299	0.0894411	3.21216	0.0013174	0.0399565	1	0	1.39841	0.287299	215
FAM8A1	72.5078	0.225936	0.0703525	3.21148	0.00132052	0.0399565	1	0	1.39841	0.225936	216
CD27	18.984	-0.324581	0.101407	-3.20076	0.00137064	0.0411422	1	0	1.38571	-0.324581	217
ITGAM	276.943	0.188976	0.0590493	3.2003	0.00137285	0.0411422	1	0	1.38571	0.188976	218
CD3G	40.3358	-0.262301	0.0819918	-3.19911	0.00137851	0.0411422	1	0	1.38571	-0.262301	219
LHFPL2	18.938	0.307687	0.0964391	3.19048	0.00142035	0.0421992	1	0	1.3747	0.307687	220
TRIM26	29.0097	0.20101	0.0630397	3.18862	0.00142955	0.0422759	1	0	1.37391	0.20101	221
S100A6	225.077	0.184719	0.0579538	3.18735	0.00143581	0.0422759	1	0	1.37391	0.184719	222
GIMAP8	79.3522	0.217262	0.0683918	3.17672	0.0014895	0.0435888	1	0	1.36062	0.217262	223
NLRC4	29.1592	0.223383	0.0703367	3.17591	0.00149368	0.0435888	1	0	1.36062	0.223383	224
PGAM1	102.759	0.117733	0.0371755	3.16694	0.00154052	0.0447567	1	0	1.34914	0.117733	225
GLIPR2	102.24	0.172972	0.054665	3.16422	0.00155499	0.0449783	1	0	1.347	0.172972	226
ZNG1B	13.8641	0.288083	0.0910983	3.16233	0.00156512	0.0450726	1	0	1.34609	0.288083	227
TLR4	257.599	0.266729	0.0844137	3.15979	0.00157883	0.0451505	1	0	1.34534	0.266729	228
ST3GAL2	75.7265	0.167456	0.0530045	3.15928	0.00158157	0.0451505	1	0	1.34534	0.167456	229
THEMIS2	216.553	0.190148	0.0602512	3.15592	0.00159992	0.0453574	1	0	1.34335	0.190148	230
ACOT9	19.8986	0.244289	0.0774251	3.15516	0.00160409	0.0453574	1	0	1.34335	0.244289	231
SIGLEC14	54.5692	0.513246	0.16272	3.15417	0.00160955	0.0453574	1	0.00438596	1.34335	0.513246	232
SNX20	76.3998	0.126515	0.0401663	3.14979	0.00163386	0.045846	1	0	1.3387	0.126515	233
TRABD2A	17.3154	-0.356636	0.113478	-3.14276	0.00167361	0.0467613	1	0	1.33011	-0.356636	234
STK17B	357.431	0.121042	0.0385489	3.13997	0.00168963	0.0470091	1	0	1.32782	0.121042	235
GNS	177.493	0.154733	0.0495167	3.12486	0.0017789	0.0492121	1	0	1.30793	0.154733	236
CEBPB	61.8122	0.231456	0.0740927	3.12388	0.00178486	0.0492121	1	0	1.30793	0.231456	237
BIN2	264.709	0.113539	0.0363579	3.12282	0.0017913	0.0492121	1	0	1.30793	0.113539	238
CD28	39.4509	-0.266287	0.0854258	-3.11717	0.00182595	0.0498772	1	0	1.3021	-0.266287	239
CD63	57.1196	0.145093	0.0465732	3.11539	0.00183704	0.0498772	1	0	1.3021	0.145093	240
CHST2	22.5938	0.238654	0.0766439	3.1138	0.00184693	0.0498772	1	0	1.3021	0.238654	241
RUBCN	40.5827	0.214309	0.0688367	3.1133	0.00185009	0.0498772	1	0	1.3021	0.214309	242
RIN2	13.5106	0.316637	0.101722	3.11276	0.00185349	0.0498772	1	0	1.3021	0.316637	243
NAGK	76.608	0.215882	0.069523	3.10519	0.00190159	0.0509627	1	0	1.29275	0.215882	244
HAUS4	23.9701	0.261593	0.0843953	3.09962	0.00193772	0.0517198	1	0	1.28634	0.261593	245
GIMAP4	224.644	0.206114	0.0667033	3.09001	0.00200148	0.0532053	1	0	1.27404	0.206114	246
PELI1	118.487	0.239525	0.0775681	3.08793	0.00201559	0.0533486	1	0	1.27288	0.239525	247
H4C5	56.5694	-0.173268	0.0561317	-3.08682	0.00202312	0.0533486	1	0	1.27288	-0.173268	248
PSME1	106.343	0.154698	0.0501668	3.08367	0.00204463	0.0537001	1	0	1.27003	0.154698	249
DOCK2	300.528	0.0743347	0.024137	3.0797	0.0020721	0.0542048	1	0	1.26596	0.0743347	250
ENSG00000224078.15	61.7573	-0.252281	0.0820081	-3.07629	0.00209594	0.0546108	1	0	1.26272	-0.252281	251
IRF2	82.655	0.167782	0.0545715	3.07454	0.00210826	0.0547148	1	0	1.2619	0.167782	252
C1GALT1	43.5902	0.155864	0.0507257	3.07267	0.00212151	0.0548418	1	0	1.26089	0.155864	253
RAB10	88.3269	0.103478	0.0338089	3.06067	0.00220845	0.0566823	1	0	1.24655	0.103478	254
EEF1B2	118.091	-0.187115	0.0611394	-3.06046	0.00220997	0.0566823	1	0	1.24655	-0.187115	255
ENSG00000165178.9	93.1508	0.292294	0.0956097	3.05716	0.00223445	0.0570873	1	0	1.24346	0.292294	256
TMEM50A	69.4338	0.142322	0.0467803	3.04234	0.00234746	0.059742	1	0	1.22372	0.142322	257
CARD6	17.7264	0.219064	0.0720719	3.03953	0.00236951	0.0600704	1	0	1.22134	0.219064	258
ARHGAP27	144.377	0.151173	0.049778	3.03695	0.00238987	0.0601504	1	0	1.22076	0.151173	259
SHISA5	165.349	0.189498	0.0624004	3.03681	0.00239099	0.0601504	1	0	1.22076	0.189498	260
CD3E	61.896	-0.251105	0.0828332	-3.03146	0.00243378	0.0609341	1	0	1.21514	-0.251105	261
MARCKS	78.3951	0.253401	0.0836141	3.0306	0.0024407	0.0609341	1	0	1.21514	0.253401	262
TMEM30A	101.325	0.102046	0.0336973	3.02832	0.0024592	0.0611633	1	0	1.21351	0.102046	263
TRIM25	122.768	0.239214	0.0790755	3.02514	0.0024852	0.061422	1	0	1.21168	0.239214	264
IFI30	214.961	0.219843	0.0726812	3.02476	0.00248831	0.061422	1	0	1.21168	0.219843	265
OBSCN	31.5115	-0.33193	0.109837	-3.02201	0.00251104	0.061751	1	0	1.20936	-0.33193	266
HNRNPLL	17.9678	0.243177	0.0805545	3.01879	0.00253784	0.062177	1	0	1.20637	0.243177	267
ARHGAP30	297.727	0.0847804	0.0281031	3.01676	0.0025549	0.0623624	1	0	1.20508	0.0847804	268
GFOD1	20.7534	0.241509	0.080252	3.00938	0.00261781	0.0635725	1	0	1.19673	0.241509	269
ENSG00000287263.3	13.693	0.240556	0.0799541	3.00868	0.00262384	0.0635725	1	0	1.19673	0.240556	270
TUT4	43.4273	-0.162757	0.054147	-3.00583	0.00264857	0.063846	1	0	1.19487	-0.162757	271
DOCK4	19.465	0.387169	0.128836	3.00514	0.00265458	0.063846	1	0	1.19487	0.387169	272
RGPD8	13.9755	-0.369651	0.123058	-3.00387	0.00266567	0.0638789	1	0	1.19464	-0.369651	273
GNA13	180.334	0.0924395	0.030785	3.00275	0.00267553	0.063882	1	0	1.19462	0.0924395	274
RP2	45.7562	0.173049	0.0577102	2.99859	0.0027123	0.0645253	1	0	1.19027	0.173049	275
RAB24	39.2629	0.19561	0.0652627	2.99728	0.00272404	0.0645706	1	0	1.18997	0.19561	276
NFKBIA	94.2054	0.177936	0.0593941	2.99585	0.00273679	0.0646394	1	0	1.1895	0.177936	277
CALCOCO2	80.6954	0.125473	0.0420172	2.98623	0.00282444	0.0663131	1	0	1.1784	0.125473	278
PSMB9	74.5243	0.230039	0.077043	2.98586	0.00282785	0.0663131	1	0	1.1784	0.230039	279
RGS3	37.5259	0.154388	0.0517584	2.98286	0.00285565	0.0667266	1	0	1.1757	0.154388	280
CYBA	193.11	0.131356	0.0440815	2.97984	0.002884	0.0671501	1	0	1.17295	0.131356	281
ANXA3	23.2426	0.452877	0.152416	2.97132	0.00296524	0.0687977	1	0	1.16243	0.452877	282
NT5C2	89.951	0.170428	0.0574307	2.96755	0.00300188	0.0694027	1	0	1.15862	0.170428	283
GLRX	41.892	0.185695	0.0627471	2.95942	0.00308216	0.0710085	1	0	1.14869	0.185695	284
PLAUR	43.3662	0.234544	0.0792826	2.95833	0.00309313	0.0710122	1	0	1.14867	0.234544	285
ABLIM1	82.7736	-0.21278	0.0719595	-2.95694	0.00310709	0.0710841	1	0	1.14823	-0.21278	286
SERPINA1	363.248	0.215405	0.0729952	2.95095	0.00316797	0.0722254	1	0	1.14131	0.215405	287
RPL27A	280.021	-0.148598	0.050478	-2.94382	0.0032419	0.0736551	1	0	1.1328	-0.148598	288
ELMO2	34.9873	0.151146	0.0514312	2.9388	0.00329484	0.0743727	1	0	1.12859	0.151146	289
RPS8	295.421	-0.154655	0.0526274	-2.93868	0.00329614	0.0743727	1	0	1.12859	-0.154655	290
TNFRSF1A	152.422	0.192183	0.0655136	2.93348	0.00335181	0.0752157	1	0	1.12369	0.192183	291
TYROBP	173.648	0.190937	0.0651023	2.93288	0.00335836	0.0752157	1	0	1.12369	0.190937	292
RALB	84.0807	0.219529	0.0748736	2.932	0.00336787	0.0752157	1	0	1.12369	0.219529	293
TLR8	149.439	0.213562	0.072974	2.92655	0.0034275	0.076288	1	0	1.11754	0.213562	294
OSBPL5	26.1601	0.255349	0.0873597	2.92297	0.00346714	0.0765232	1	0	1.11621	0.255349	295
RCAN3	68.2307	-0.261573	0.089504	-2.92248	0.0034726	0.0765232	1	0	1.11621	-0.261573	296
MGAT1	117.989	0.109876	0.0375973	2.92244	0.00347303	0.0765232	1	0	1.11621	0.109876	297
STX10	37.8371	0.162491	0.0556366	2.92057	0.0034939	0.0765738	1	0	1.11592	0.162491	298
WSB1	85.1317	0.148479	0.0508464	2.92015	0.00349865	0.0765738	1	0	1.11592	0.148479	299
RPL13	486.682	-0.159998	0.0548492	-2.91706	0.00353352	0.0770801	1	0	1.11306	-0.159998	300
EXOC6	27.0722	0.173081	0.0594202	2.91284	0.00358161	0.0777734	1	0	1.10917	0.173081	301
LILRA6	52.2037	0.435316	0.14948	2.91219	0.00358899	0.0777734	1	0	1.10917	0.435316	302
RIPK1	43.5398	0.141015	0.0485302	2.90572	0.00366414	0.078983	1	0	1.10247	0.141015	303
HAVCR2	15.2461	0.224048	0.0771166	2.90531	0.00366887	0.078983	1	0	1.10247	0.224048	304
CDK17	41.0536	0.149927	0.0516377	2.90343	0.00369098	0.0791993	1	0	1.10128	0.149927	305
LRPAP1	51.1451	0.125829	0.0433794	2.90065	0.00372392	0.0795054	1	0	1.0996	0.125829	306
IQGAP2	153.352	0.141256	0.0487061	2.90018	0.00372947	0.0795054	1	0	1.0996	0.141256	307
PHC2	151.426	0.260234	0.0897733	2.8988	0.00374598	0.0795571	1	0	1.09932	0.260234	308
FOXO1	52.0992	-0.166286	0.0573806	-2.89795	0.00375612	0.0795571	1	0	1.09932	-0.166286	309
FAR2	20.4513	0.249789	0.0862542	2.89596	0.00378	0.0798055	1	0	1.09797	0.249789	310
CHD3	128.687	-0.130542	0.0451674	-2.89018	0.00385023	0.0802984	1	0	1.09529	-0.130542	311
LYSMD2	12.8012	0.264427	0.09152	2.88928	0.00386129	0.0802984	1	0	1.09529	0.264427	312
WDR1	267.259	0.0710885	0.0246098	2.88862	0.0038693	0.0802984	1	0	1.09529	0.0710885	313
PANK2	41.5052	0.140509	0.0486481	2.88828	0.00387356	0.0802984	1	0	1.09529	0.140509	314
PASK	13.695	-0.304799	0.105555	-2.88758	0.00388221	0.0802984	1	0	1.09529	-0.304799	315
SPON2	28.0528	0.362184	0.12544	2.8873	0.00388559	0.0802984	1	0	1.09529	0.362184	316
GNG5	19.5186	0.1997	0.0691779	2.88677	0.00389222	0.0802984	1	0	1.09529	0.1997	317
TTC9	14.2017	-0.305125	0.105749	-2.88538	0.00390944	0.0802984	1	0	1.09529	-0.305125	318
ENSG00000290838.1	72.7324	0.261646	0.0906899	2.88506	0.00391342	0.0802984	1	0	1.09529	0.261646	319
RCBTB2	34.4371	0.155317	0.0538843	2.88242	0.00394637	0.0806318	1	0	1.09349	0.155317	320
CAMK4	41.5803	-0.269717	0.0935934	-2.88179	0.00395422	0.0806318	1	0	1.09349	-0.269717	321
GORASP1	16.8868	0.217748	0.0756685	2.87765	0.00400646	0.0814441	1	0	1.08914	0.217748	322
DOCK9	35.229	-0.206258	0.0717118	-2.87621	0.00402478	0.081564	1	0	1.0885	-0.206258	323
PDE7A	70.193	-0.127064	0.0442285	-2.87289	0.00406736	0.0821732	1	0	1.08527	-0.127064	324
MTHFD2	20.6384	0.189088	0.0658778	2.87029	0.00410093	0.0825973	1	0	1.08303	0.189088	325
CSK	131.261	0.0835635	0.0291502	2.86665	0.00414837	0.0832972	1	0	1.07937	0.0835635	326
IRF1	326.354	0.199663	0.0697361	2.86312	0.00419497	0.0839359	1	0	1.07605	0.199663	327
GRN	298.386	0.195291	0.0682286	2.8623	0.00420574	0.0839359	1	0	1.07605	0.195291	328
GPR155	34.6412	0.208865	0.07301	2.86077	0.00422607	0.084086	1	0	1.07528	0.208865	329
ACSL1	429.406	0.318259	0.111363	2.85786	0.00426505	0.0844819	1	0	1.07324	0.318259	330
MSL3	48.6557	0.156029	0.0546057	2.85737	0.0042717	0.0844819	1	0	1.07324	0.156029	331
SP140	32.3199	0.252595	0.0885209	2.85351	0.00432394	0.0851918	1	0	1.0696	0.252595	332
PLIN3	33.4775	0.181591	0.0636543	2.85276	0.00433408	0.0851918	1	0	1.0696	0.181591	333
PLBD1	119.904	0.225684	0.079136	2.85185	0.00434652	0.0851918	1	0	1.0696	0.225684	334
CTDSP1	117.562	0.0862001	0.0302542	2.84919	0.00438304	0.085407	1	0	1.06851	0.0862001	335
PYCARD	35.1477	0.169296	0.0594197	2.84916	0.00438351	0.085407	1	0	1.06851	0.169296	336
ABI1	78.6058	0.0990659	0.0348233	2.84481	0.00444373	0.08595	1	0	1.06575	0.0990659	337
FPR1	477.67	0.26375	0.0927573	2.84344	0.00446294	0.08595	1	0	1.06575	0.26375	338
BLTP1	247.816	0.129297	0.045485	2.84262	0.00447437	0.08595	1	0	1.06575	0.129297	339
ARPC4	130.942	0.0914054	0.0321559	2.84257	0.00447513	0.08595	1	0	1.06575	0.0914054	340
SLC15A3	34.6968	0.164358	0.0578228	2.84245	0.00447683	0.08595	1	0	1.06575	0.164358	341
FCGR1A	22.1819	0.533909	0.1879	2.84145	0.00449085	0.0859678	1	0	1.06566	0.533909	342
UPP1	17.067	0.207879	0.0732585	2.83761	0.00454529	0.0864271	1	0	1.06335	0.207879	343
PTPA	28.5364	0.161678	0.0569778	2.83756	0.00454602	0.0864271	1	0	1.06335	0.161678	344
ADAM8	260.49	0.180685	0.063717	2.83574	0.0045719	0.0864271	1	0	1.06335	0.180685	345
AGTRAP	44.6299	0.162773	0.0574011	2.83571	0.00457241	0.0864271	1	0	1.06335	0.162773	346
VSIR	545.463	0.177551	0.0626406	2.83444	0.00459058	0.0864271	1	0	1.06335	0.177551	347
MYOF	24.0429	0.351027	0.123853	2.83422	0.00459383	0.0864271	1	0	1.06335	0.351027	348
IRF9	101.636	0.20632	0.0728696	2.83136	0.00463508	0.0869541	1	0	1.06071	0.20632	349
ENSG00000262879.7	13.5576	-0.257884	0.0911408	-2.82951	0.00466193	0.0872086	1	0	1.05944	-0.257884	350
PGK1	188.041	0.0966963	0.0341943	2.82785	0.0046862	0.0874135	1	0	1.05842	0.0966963	351
IMPDH1	105.956	0.173846	0.0615329	2.82525	0.0047243	0.087622	1	0	1.05739	0.173846	352
RPL5	246.229	-0.152119	0.0538796	-2.82332	0.00475295	0.087622	1	0	1.05739	-0.152119	353
ABHD16A	27.8489	0.160496	0.0568561	2.82284	0.00476003	0.087622	1	0	1.05739	0.160496	354
LAMP1	102.024	0.104162	0.0369082	2.82219	0.00476967	0.087622	1	0	1.05739	0.104162	355
MMP9	99.137	0.495452	0.175564	2.82206	0.00477166	0.087622	1	0	1.05739	0.495452	356
LY9	21.87	-0.208082	0.0737442	-2.82167	0.00477744	0.087622	1	0	1.05739	-0.208082	357
PRKCA	26.853	-0.221777	0.0788206	-2.81369	0.0048976	0.0895133	1	0	1.04811	-0.221777	358
OSCAR	24.9967	0.225961	0.0803491	2.81224	0.00491982	0.0895133	1	0	1.04811	0.225961	359
CAP1	528.156	0.111856	0.0397762	2.81213	0.00492146	0.0895133	1	0	1.04811	0.111856	360
RPS6KA1	178.343	0.11167	0.0397261	2.81099	0.00493897	0.0895837	1	0	1.04777	0.11167	361
ADPRS	12.7516	0.231261	0.0823246	2.80914	0.00496741	0.0898512	1	0	1.04648	0.231261	362
RHOC	23.7737	0.194779	0.0694149	2.80601	0.00501599	0.0904808	1	0	1.04344	0.194779	363
PTPN6	258.653	0.0948928	0.0338419	2.804	0.00504721	0.0907945	1	0	1.04194	0.0948928	364
RAB5C	82.0604	0.109757	0.0391761	2.80165	0.00508427	0.0912112	1	0	1.03995	0.109757	365
C19orf38	37.4925	0.179637	0.0641627	2.79971	0.00511489	0.0915106	1	0	1.03853	0.179637	366
TUT7	189.395	0.15042	0.0537712	2.7974	0.00515155	0.0918758	1	0	1.0368	0.15042	367
CTBP2	38.8415	0.140714	0.0503265	2.79602	0.0051736	0.0918758	1	0	1.0368	0.140714	368
BAK1	14.6521	0.215037	0.0769748	2.7936	0.00521248	0.0918758	1	0	1.0368	0.215037	369
ARPC3	167.099	0.115388	0.0413102	2.79321	0.00521879	0.0918758	1	0	1.0368	0.115388	370
ARSB	19.0021	0.194312	0.0695823	2.79255	0.00522946	0.0918758	1	0	1.0368	0.194312	371
IL17RA	401.029	0.174512	0.0624986	2.79225	0.00523433	0.0918758	1	0	1.0368	0.174512	372
GRB2	203.93	0.109106	0.0390772	2.79205	0.00523752	0.0918758	1	0	1.0368	0.109106	373
GSR	52.3781	0.118248	0.0423622	2.79136	0.00524871	0.0918758	1	0	1.0368	0.118248	374
FRMD4B	21.0782	0.189256	0.0678194	2.79059	0.00526124	0.0918758	1	0	1.0368	0.189256	375
TLR2	170.977	0.233581	0.0837755	2.78818	0.00530059	0.0921429	1	0	1.03554	0.233581	376
TAPBP	291.071	0.115163	0.0413076	2.78793	0.0053046	0.0921429	1	0	1.03554	0.115163	377
NELL2	26.0873	-0.331391	0.119028	-2.78415	0.00536677	0.0928754	1	0	1.0321	-0.331391	378
FAM102A	34.329	-0.247507	0.0889143	-2.78365	0.00537506	0.0928754	1	0	1.0321	-0.247507	379
RAPGEF6	86.5051	-0.110084	0.0395799	-2.78131	0.00541401	0.0933028	1	0	1.03011	-0.110084	380
PPM1K	40.9508	0.256869	0.0924318	2.77901	0.00545244	0.0937191	1	0	1.02817	0.256869	381
ENSG00000234851.4	164.547	-0.153414	0.0552215	-2.77816	0.00546685	0.0937216	1	0	1.02816	-0.153414	382
CYSTM1	18.846	0.287474	0.103557	2.776	0.00550319	0.0940988	1	0	1.02642	0.287474	383
H1-3	45.0212	-0.191116	0.0688854	-2.7744	0.00553032	0.0943172	1	0	1.02541	-0.191116	384
LRRK2	682.191	0.223113	0.0804547	2.77315	0.0055517	0.0944365	1	0	1.02486	0.223113	385
RHOA	284.55	0.0837049	0.0302634	2.76588	0.00567696	0.0962999	1	0	1.01637	0.0837049	386
TRANK1	244.231	0.22031	0.0796958	2.76439	0.00570299	0.0962999	1	0	1.01637	0.22031	387
TRIM34	13.3249	0.224174	0.0810974	2.76426	0.00570525	0.0962999	1	0	1.01637	0.224174	388
CCR1	67.8559	0.297495	0.107711	2.76198	0.00574517	0.0967251	1	0	1.01446	0.297495	389
SIGLEC5	76.0251	0.292175	0.105993	2.75656	0.00584135	0.0980929	1	0	1.00836	0.292175	390
RGS19	70.3825	0.133805	0.0485902	2.75374	0.00589181	0.098511	1	0	1.00652	0.133805	391
IFNGR1	136.562	0.161832	0.0587734	2.7535	0.00589626	0.098511	1	0	1.00652	0.161832	392
TAF8	31.0222	0.149936	0.0544742	2.75243	0.00591543	0.0985805	1	0	1.00621	0.149936	393
LTBP3	13.9861	-0.284037	0.103366	-2.74788	0.00599819	0.0994721	1	0	1.0023	-0.284037	394
ACSL3	28.5654	0.157904	0.057465	2.74782	0.00599923	0.0994721	1	0	1.0023	0.157904	395
ATP6V0D1	97.6633	0.130529	0.0475344	2.74598	0.006033	0.09978	1	0	1.00096	0.130529	396
LTB4R	39.6437	0.235916	0.0861412	2.73871	0.00616807	0.101386	1	0	0.99402	0.235916	397
FLI1	159.487	0.0766098	0.0279754	2.73847	0.00617252	0.101386	1	0	0.99402	0.0766098	398
ACTB	4079.36	0.091988	0.0335936	2.73826	0.00617645	0.101386	1	0	0.99402	0.091988	399
TMEM123	195.292	0.221599	0.0809912	2.73609	0.0062174	0.101804	1	0	0.992235	0.221599	400
LEF1	57.7737	-0.289199	0.10576	-2.73447	0.006248	0.101838	1	0	0.992091	-0.289199	401
TCIRG1	159.868	0.17139	0.0626805	2.73434	0.00625048	0.101838	1	0	0.992091	0.17139	402
TXNRD1	66.8973	0.11364	0.0415729	2.73351	0.00626627	0.101842	1	0	0.992071	0.11364	403
ZNG1C	14.0063	0.235179	0.0861109	2.73111	0.0063121	0.102334	1	0	0.98998	0.235179	404
MEF2A	43.0597	0.152089	0.0557191	2.72957	0.00634163	0.102559	1	0	0.989024	0.152089	405
MYL12B	129.975	0.0902232	0.0330886	2.72671	0.00639687	0.103199	1	0	0.986326	0.0902232	406
PRPF8	183.606	-0.13287	0.048752	-2.72542	0.00642199	0.10335	1	0	0.98569	-0.13287	407
TNFSF13	33.5811	0.167936	0.0616574	2.7237	0.00645554	0.103636	1	0	0.98449	0.167936	408
PLEKHO2	146.621	0.146322	0.0537472	2.72242	0.00648059	0.103784	1	0	0.983868	0.146322	409
SPOCK2	212.625	-0.181468	0.0667009	-2.72063	0.00651584	0.103819	1	0	0.983722	-0.181468	410
DIP2B	109.212	0.143612	0.0527997	2.71994	0.00652931	0.103819	1	0	0.983722	0.143612	411
JUNB	119.439	0.194394	0.071471	2.7199	0.00653021	0.103819	1	0	0.983722	0.194394	412
RPL41	618.492	-0.131142	0.0482357	-2.71878	0.00655232	0.103912	1	0	0.983333	-0.131142	413
CAPZA2	98.6601	0.135228	0.0497525	2.718	0.00656771	0.103912	1	0	0.983333	0.135228	414
ALPK1	67.5139	0.223033	0.0822875	2.71042	0.00671985	0.10582	1	0	0.975434	0.223033	415
RAP1GAP2	97.5358	0.100248	0.0369866	2.71039	0.0067205	0.10582	1	0	0.975434	0.100248	416
LRRC25	126.818	0.168602	0.0622468	2.7086	0.00675668	0.106135	1	0	0.974142	0.168602	417
TPM3	328.675	0.0765572	0.0283146	2.70381	0.00685499	0.107422	1	0	0.968906	0.0765572	418
SLC7A6	32.0038	-0.171524	0.0634833	-2.70188	0.00689493	0.107651	1	0	0.967983	-0.171524	419
CYBC1	109.937	0.134359	0.0497569	2.7003	0.00692771	0.107651	1	0	0.967983	0.134359	420
ARID5A	29.9976	0.151707	0.0561819	2.70028	0.00692822	0.107651	1	0	0.967983	0.151707	421
RNF135	13.1893	0.218524	0.0809366	2.69994	0.00693515	0.107651	1	0	0.967983	0.218524	422
SAMHD1	365.416	0.169772	0.0629808	2.69561	0.0070259	0.108802	1	0	0.963363	0.169772	423
RPS10	200.15	-0.151226	0.0561482	-2.69334	0.007074	0.109289	1	0	0.961423	-0.151226	424
ATG3	59.9058	0.143701	0.0534163	2.69021	0.00714065	0.109833	1	0	0.959267	0.143701	425
SBF2	58.7661	0.153808	0.057175	2.69012	0.00714266	0.109833	1	0	0.959267	0.153808	426
CARMIL2	17.1295	-0.224349	0.0834419	-2.68868	0.00717344	0.110049	1	0	0.958415	-0.224349	427
CCDC71L	16.8678	0.197719	0.0735676	2.68758	0.00719725	0.110157	1	0	0.95799	0.197719	428
TUBA1B	132.554	0.0949555	0.0354246	2.6805	0.00735128	0.112127	1	0	0.950291	0.0949555	429
RPL32	304.115	-0.139443	0.0520368	-2.67971	0.00736865	0.112127	1	0	0.950291	-0.139443	430
SLC5A3	47.4962	-0.150383	0.0561275	-2.67932	0.00737721	0.112127	1	0	0.950291	-0.150383	431
MIA3	62.9539	0.123134	0.0459835	2.67778	0.00741109	0.112382	1	0	0.949305	0.123134	432
FCGRT	140.555	0.158673	0.0593853	2.67192	0.00754192	0.113881	1	0	0.94355	0.158673	433
DOCK8	441.736	0.116414	0.0435715	2.6718	0.00754464	0.113881	1	0	0.94355	0.116414	434
OS9	176.072	0.101891	0.0381976	2.66746	0.00764263	0.115095	1	0	0.938943	0.101891	435
NPM1	144.901	-0.149448	0.0561162	-2.6632	0.00774021	0.116158	1	0	0.93495	-0.149448	436
ARHGAP5	49.7418	-0.152045	0.0571114	-2.66225	0.007762	0.116158	1	0	0.93495	-0.152045	437
PRKD2	49.9069	0.162318	0.0609745	2.66206	0.00776629	0.116158	1	0	0.93495	0.162318	438
SLA	243.878	0.158473	0.0595632	2.66058	0.00780052	0.116249	1	0	0.934611	0.158473	439
ATP8B4	15.8022	0.201258	0.075653	2.66027	0.00780776	0.116249	1	0	0.934611	0.201258	440
NCOR1	162.361	-0.0756749	0.0285285	-2.65261	0.00798717	0.118575	1	0	0.926009	-0.0756749	441
VASP	274.968	0.159264	0.0600578	2.65184	0.00800543	0.118575	1	0	0.926009	0.159264	442
RAB5IF	39.019	0.157048	0.0592578	2.65025	0.00804321	0.118575	1	0	0.926009	0.157048	443
DGKA	64.5183	-0.172134	0.064953	-2.65014	0.00804589	0.118575	1	0	0.926009	-0.172134	444
TMBIM6	386.426	0.0713938	0.0269432	2.64979	0.00805425	0.118575	1	0	0.926009	0.0713938	445
CHMP7	47.9164	-0.173855	0.0656965	-2.64633	0.00813711	0.119472	1	0	0.922733	-0.173855	446
PDE3B	63.2542	-0.143885	0.0543839	-2.64572	0.00815162	0.119472	1	0	0.922733	-0.143885	447
TSC22D4	84.985	0.115227	0.0436327	2.64085	0.00826995	0.120171	1	0	0.920199	0.115227	448
MTMR6	42.2994	0.128822	0.0488122	2.63914	0.00831172	0.120171	1	0	0.920199	0.128822	449
RBMS1	70.0624	0.101563	0.0384921	2.63854	0.00832627	0.120171	1	0	0.920199	0.101563	450
SIRPB1	74.8042	0.267672	0.101456	2.63831	0.00833215	0.120171	1	0	0.920199	0.267672	451
TOR1AIP1	72.8852	0.102579	0.0388856	2.63798	0.00834022	0.120171	1	0	0.920199	0.102579	452
ZNF267	68.7734	0.141472	0.0536344	2.6377	0.00834692	0.120171	1	0	0.920199	0.141472	453
ACSL4	100.335	0.148212	0.0562013	2.63716	0.00836039	0.120171	1	0	0.920199	0.148212	454
CAPG	38.0938	0.18622	0.0706369	2.63629	0.00838174	0.120171	1	0	0.920199	0.18622	455
RIPOR2	735.551	0.129295	0.0490493	2.63603	0.00838816	0.120171	1	0	0.920199	0.129295	456
INPP5D	192.226	0.0729824	0.0276885	2.63584	0.00839298	0.120171	1	0	0.920199	0.0729824	457
HCK	258.246	0.172552	0.0654715	2.63553	0.00840064	0.120171	1	0	0.920199	0.172552	458
CTSC	115.622	0.127117	0.0482537	2.63434	0.00843019	0.12019	1	0	0.92013	0.127117	459
GCA	221.68	0.236113	0.0896404	2.634	0.00843859	0.12019	1	0	0.92013	0.236113	460
P2RX7	18.0399	0.212349	0.0806612	2.6326	0.0084734	0.120425	1	0	0.919283	0.212349	461
ATP6V0E1	68.284	0.104663	0.0398286	2.62784	0.00859283	0.121859	1	0	0.914144	0.104663	462
ATP1A1	99.2938	-0.133558	0.0508775	-2.62509	0.00866265	0.122584	1	0	0.911566	-0.133558	463
NADK	235.842	0.182822	0.0697027	2.62288	0.00871894	0.123115	1	0	0.909689	0.182822	464
PDE4DIP	27.0462	-0.172195	0.0657513	-2.61889	0.00882161	0.124298	1	0	0.905537	-0.172195	465
LACTB	16.8347	0.217263	0.0829891	2.61797	0.00884542	0.124366	1	0	0.905298	0.217263	466
RAB1B	74.1147	0.096031	0.0367546	2.61276	0.00898149	0.125913	1	0	0.899929	0.096031	467
RPL22	130.487	-0.128396	0.0491507	-2.61229	0.0089938	0.125913	1	0	0.899929	-0.128396	468
EIF3E	114.371	-0.112119	0.0430454	-2.60466	0.00919642	0.128476	1	0	0.891178	-0.112119	469
CDC42SE1	397.619	0.0859717	0.0330732	2.59944	0.00933773	0.130173	1	0	0.885479	0.0859717	470
CD59	36.7399	0.159716	0.0614689	2.59832	0.00936817	0.130321	1	0	0.884987	0.159716	471
CKLF	27.081	0.177302	0.0683549	2.59384	0.00949107	0.131751	1	0	0.880245	0.177302	472
S100A4	180.57	0.123601	0.0476842	2.59207	0.00953997	0.132151	1	0	0.878931	0.123601	473
LRIG1	17.3454	-0.208336	0.0804052	-2.59107	0.00956777	0.132257	1	0	0.878582	-0.208336	474
BCL9L	52.5017	-0.234571	0.0906105	-2.58879	0.00963151	0.132858	1	0	0.876612	-0.234571	475
FHIP2A	45.4894	0.131177	0.0507274	2.58592	0.00971194	0.133687	1	0	0.873911	0.131177	476
RPS27A	242.203	-0.130236	0.050401	-2.584	0.00976629	0.134044	1	0	0.872752	-0.130236	477
MICB	16.4309	0.19953	0.0772362	2.58337	0.00978403	0.134044	1	0	0.872752	0.19953	478
MNDA	824.739	0.214556	0.0830698	2.58284	0.00979915	0.134044	1	0	0.872752	0.214556	479
ENSG00000291135.1	17.6027	0.433296	0.168412	2.57284	0.0100868	0.137252	1	0	0.862481	0.433296	480
RPL14	184.234	-0.133827	0.0520206	-2.57257	0.0100947	0.137252	1	0	0.862481	-0.133827	481
RRBP1	54.1456	0.120612	0.0468861	2.57245	0.0100982	0.137252	1	0	0.862481	0.120612	482
PABPC4	40.6275	-0.132809	0.0516518	-2.57124	0.0101335	0.137252	1	0	0.862481	-0.132809	483
PRELID1	61.6998	0.148437	0.0577437	2.57061	0.0101518	0.137252	1	0	0.862481	0.148437	484
ENSG00000175061.20	60.6374	-0.152588	0.0593642	-2.57037	0.0101591	0.137252	1	0	0.862481	-0.152588	485
UBA1	107.327	0.0808715	0.0314874	2.56838	0.0102175	0.137478	1	0	0.861768	0.0808715	486
ZFYVE26	36.5455	0.15937	0.0620508	2.56838	0.0102176	0.137478	1	0	0.861768	0.15937	487
ETS2	43.6435	0.165443	0.0645112	2.56457	0.0103303	0.13871	1	0	0.857893	0.165443	488
DDX3X	428.458	0.11382	0.0443943	2.56384	0.0103523	0.13872	1	0	0.85786	0.11382	489
CRAT	19.1598	0.323649	0.126307	2.5624	0.010395	0.138885	1	0	0.857344	0.323649	490
GPSM3	143.298	0.120353	0.0469758	2.56201	0.0104069	0.138885	1	0	0.857344	0.120353	491
PLEKHO1	94.2648	0.114803	0.0448401	2.56027	0.0104592	0.139247	1	0	0.856214	0.114803	492
DUSP16	21.2315	-0.1929	0.0753605	-2.5597	0.0104764	0.139247	1	0	0.856214	-0.1929	493
NPTN	52.0253	0.11196	0.0437544	2.55884	0.0105023	0.139309	1	0	0.85602	0.11196	494
CHD1	105.684	0.111375	0.043573	2.55605	0.0105866	0.140145	1	0	0.853422	0.111375	495
CASP4	150.413	0.182866	0.0716201	2.55327	0.0106716	0.140759	1	0	0.851523	0.182866	496
S100A8	692.803	0.255878	0.100221	2.55313	0.0106759	0.140759	1	0	0.851523	0.255878	497
CLEC4E	49.3259	0.30459	0.119497	2.54894	0.010805	0.142054	1	0	0.847545	0.30459	498
VCPIP1	126.385	0.108404	0.0425358	2.54854	0.0108174	0.142054	1	0	0.847545	0.108404	499
ENSG00000291175.1	35.2137	-0.345186	0.135507	-2.54737	0.0108537	0.142246	1	0	0.84696	-0.345186	500
MPRIP	85.4367	-0.13618	0.0535144	-2.54473	0.0109361	0.143041	1	0	0.844541	-0.13618	501
USP36	18.4933	-0.196343	0.0772675	-2.54109	0.0110508	0.144254	1	0	0.840872	-0.196343	502
MEFV	178.011	0.178141	0.0701624	2.53898	0.0111175	0.144837	1	0	0.839122	0.178141	503
WSB2	25.4125	0.156996	0.0618882	2.53676	0.0111883	0.145077	1	0	0.838401	0.156996	504
RPL13A	781.291	-0.134972	0.0532396	-2.53518	0.0112389	0.145077	1	0	0.838401	-0.134972	505
CBX5	51.8917	-0.174266	0.0687434	-2.53502	0.0112442	0.145077	1	0	0.838401	-0.174266	506
CAPNS1	97.8648	0.0967952	0.0381891	2.53463	0.0112566	0.145077	1	0	0.838401	0.0967952	507
MAPKAPK2	68.5369	0.0993641	0.0392044	2.53452	0.0112603	0.145077	1	0	0.838401	0.0993641	508
YLPM1	49.3888	-0.134865	0.0532204	-2.53408	0.0112743	0.145077	1	0	0.838401	-0.134865	509
RPL19	480.674	-0.121015	0.0477647	-2.53357	0.0112907	0.145077	1	0	0.838401	-0.121015	510
HMGB2	70.0703	0.172563	0.0681849	2.5308	0.0113801	0.145942	1	0	0.835821	0.172563	511
GOLGB1	104.984	-0.0809414	0.0320014	-2.5293	0.0114289	0.146281	1	0	0.834811	-0.0809414	512
DNAJC13	71.1935	0.0972132	0.0384653	2.5273	0.0114945	0.146328	1	0	0.834674	0.0972132	513
SLC8A1	64.0059	0.183096	0.0724524	2.52712	0.0115002	0.146328	1	0	0.834674	0.183096	514
PATJ	20.9293	-0.196632	0.0778312	-2.52638	0.0115243	0.146328	1	0	0.834674	-0.196632	515
RTCB	19.3333	0.181729	0.0719441	2.52598	0.0115377	0.146328	1	0	0.834674	0.181729	516
RPS20	240.504	-0.131041	0.0518812	-2.52579	0.011544	0.146328	1	0	0.834674	-0.131041	517
HLA-B	2886.55	0.12371	0.0490335	2.52296	0.0116371	0.147224	1	0	0.832023	0.12371	518
COPE	54.6111	0.10519	0.0417181	2.52145	0.0116871	0.147305	1	0	0.831781	0.10519	519
BCL11B	95.749	-0.190517	0.0755596	-2.52141	0.0116884	0.147305	1	0	0.831781	-0.190517	520
RPS6	412.737	-0.15434	0.0612534	-2.5197	0.0117456	0.147742	1	0	0.830495	-0.15434	521
CYTH4	220.543	0.12874	0.0511146	2.51865	0.0117806	0.147899	1	0	0.830034	0.12874	522
XIAP	68.1162	0.0952881	0.037845	2.51785	0.0118073	0.147952	1	0	0.829878	0.0952881	523
SPG11	133.455	0.07159	0.0284426	2.517	0.0118359	0.148027	1	0	0.829659	0.07159	524
CEBPD	53.1105	0.251411	0.0999188	2.51616	0.0118642	0.148063	1	0	0.829553	0.251411	525
MAFB	17.5072	0.258499	0.102772	2.51527	0.011894	0.148063	1	0	0.829553	0.258499	526
ZNF33B	23.3577	-0.169936	0.0675715	-2.51491	0.0119064	0.148063	1	0	0.829553	-0.169936	527
SH2D3C	75.295	0.0990203	0.0393863	2.51408	0.0119344	0.148131	1	0	0.829354	0.0990203	528
RPS17	224.31	-0.131387	0.0523241	-2.51103	0.0120379	0.149134	1	0	0.826423	-0.131387	529
FAM53C	80.2004	0.170397	0.0678871	2.51001	0.0120729	0.149286	1	0	0.825981	0.170397	530
HNRNPH2	75.4525	0.115834	0.0461771	2.50848	0.0121251	0.149649	1	0	0.824926	0.115834	531
ITPK1	94.1858	0.157206	0.0627182	2.50655	0.0121915	0.150187	1	0	0.823368	0.157206	532
SH3BGRL3	224.488	0.112111	0.0447791	2.50364	0.0122923	0.151144	1	0	0.820608	0.112111	533
S100A11	163.578	0.187067	0.0747506	2.50255	0.0123302	0.151327	1	0	0.820083	0.187067	534
WIPI1	19.3952	0.195101	0.0780287	2.50037	0.0124062	0.151976	1	0	0.818225	0.195101	535
CORO7	89.9059	0.0968089	0.03876	2.49765	0.0125019	0.152864	1	0	0.815696	0.0968089	536
ABCD1	12.3371	0.212234	0.0850412	2.49566	0.0125722		1	0			537
FAM120A	142.081	0.0702451	0.0281555	2.4949	0.0125994	0.153769	1	0	0.813132	0.0702451	538
ADAMTSL4	13.0646	0.233281	0.0935524	2.49359	0.0126458	0.154049	1	0	0.81234	0.233281	539
LDHB	94.6229	-0.177251	0.0711098	-2.49263	0.0126799	0.154089	1	0	0.812229	-0.177251	540
RPL35	126.434	-0.13686	0.0549158	-2.49218	0.012696	0.154089	1	0	0.812229	-0.13686	541
CSNK1G2	74.8415	0.0934099	0.0375169	2.48981	0.0127811	0.15466	1	0	0.810623	0.0934099	542
BACH1	270.393	0.140127	0.0562861	2.48956	0.0127902	0.15466	1	0	0.810623	0.140127	543
FES	57.4162	0.153981	0.0618852	2.48816	0.0128405	0.154983	1	0	0.809716	0.153981	544
TC2N	75.9311	-0.175394	0.0706056	-2.48414	0.0129865	0.156399	1	0	0.805767	-0.175394	545
WWP2	86.2533	0.0930489	0.037465	2.48362	0.0130054	0.156399	1	0	0.805767	0.0930489	546
NBN	78.8353	0.145865	0.0587847	2.48134	0.0130891	0.157117	1	0	0.803777	0.145865	547
BNIP2	121.887	0.0712382	0.0287338	2.47925	0.013166	0.157415	1	0	0.802954	0.0712382	548
NBPF15	17.3428	-0.209125	0.0843632	-2.47887	0.0131801	0.157415	1	0	0.802954	-0.209125	549
CTSS	1227.14	0.146439	0.0590871	2.47837	0.0131986	0.157415	1	0	0.802954	0.146439	550
RPRD2	32.7132	-0.14693	0.0592924	-2.47806	0.0132098	0.157415	1	0	0.802954	-0.14693	551
GPD2	26.7329	0.151986	0.0613656	2.47673	0.013259	0.157467	1	0	0.802809	0.151986	552
CDR2	12.9748	-0.226575	0.0915036	-2.47613	0.0132815	0.157467	1	0	0.802809	-0.226575	553
SRGN	659.507	0.191539	0.0773583	2.47601	0.0132862	0.157467	1	0	0.802809	0.191539	554
HLA-E	1868.77	0.112967	0.0456444	2.47495	0.0133256	0.15765	1	0	0.802306	0.112967	555
RPS3	332.854	-0.127763	0.0516478	-2.47374	0.0133708	0.157836	1	0	0.801794	-0.127763	556
ACTN4	169.492	0.0808668	0.0326981	2.47313	0.0133934	0.157836	1	0	0.801794	0.0808668	557
FCER1G	86.6951	0.1998	0.0808058	2.4726	0.0134134	0.157836	1	0	0.801794	0.1998	558
TRAF3IP3	100.514	-0.102262	0.0414719	-2.4658	0.0136706	0.160574	1	0	0.794323	-0.102262	559
EIF4B	452.744	-0.10689	0.0433926	-2.46333	0.0137653	0.161194	1	0	0.792651	-0.10689	560
TRIM38	80.7526	0.160319	0.0650872	2.46314	0.0137724	0.161194	1	0	0.792651	0.160319	561
CDC25B	44.2653	-0.187049	0.0760156	-2.46066	0.013868	0.162024	1	0	0.790422	-0.187049	562
GCNT1	13.1407	0.200317	0.0814716	2.45873	0.0139429	0.162533	1	0	0.789057	0.200317	563
IFITM3	97.4348	0.56751	0.23088	2.45803	0.01397	0.162533	1	0	0.789057	0.56751	564
S100A9	2030.33	0.234943	0.0955976	2.45763	0.0139859	0.162533	1	0	0.789057	0.234943	565
TINF2	50.7956	0.104615	0.0426563	2.4525	0.0141866	0.164575	1	0	0.783637	0.104615	566
ALOX5	164.667	0.17215	0.0702321	2.45116	0.0142399	0.164901	1	0	0.782777	0.17215	567
RPL3	530.07	-0.13699	0.0559203	-2.44974	0.0142959	0.165258	1	0	0.781837	-0.13699	568
KLF13	261.29	0.0625998	0.0255645	2.4487	0.0143371	0.165443	1	0	0.78135	0.0625998	569
TLR5	16.5191	0.259656	0.106067	2.44804	0.0143637	0.16546	1	0	0.781307	0.259656	570
CYBB	414.026	0.170657	0.0697762	2.44578	0.0144539	0.166207	1	0	0.77935	0.170657	571
MBOAT1	20.6258	0.162761	0.0666044	2.4437	0.0145376	0.166877	1	0	0.777603	0.162761	572
ZCCHC2	55.8879	0.232791	0.0954089	2.43993	0.0146901	0.16744	1	0	0.77614	0.232791	573
SETX	332.43	0.0810887	0.0332366	2.43974	0.0146979	0.16744	1	0	0.77614	0.0810887	574
ALDH3B1	27.1821	0.147973	0.0606726	2.43887	0.0147332	0.16744	1	0	0.77614	0.147973	575
RNF114	39.4975	0.117692	0.0482575	2.43884	0.0147346	0.16744	1	0	0.77614	0.117692	576
TPI1	88.0075	0.0840906	0.0344901	2.43811	0.0147645	0.16744	1	0	0.77614	0.0840906	577
FKBP5	95.1423	0.271495	0.11136	2.43799	0.014769	0.16744	1	0	0.77614	0.271495	578
SMCHD1	856.173	0.159882	0.0656085	2.43691	0.0148132	0.16744	1	0	0.77614	0.159882	579
EEF1G	582.439	-0.12632	0.0518394	-2.43676	0.0148194	0.16744	1	0	0.77614	-0.12632	580
KMT2A	139.339	-0.160515	0.0658764	-2.43661	0.0148257	0.16744	1	0	0.77614	-0.160515	581
PPP4C	48.1382	0.109752	0.0450501	2.43622	0.0148417	0.16744	1	0	0.77614	0.109752	582
PFKFB4	47.6458	0.179984	0.0739162	2.43497	0.0148929	0.167731	1	0	0.775387	0.179984	583
KCNJ2	78.7586	0.23325	0.0958295	2.43401	0.0149325	0.167888	1	0	0.774981	0.23325	584
RPLP0	322.787	-0.125403	0.0515828	-2.43111	0.0150528	0.168867	1	0	0.772456	-0.125403	585
LAMP2	179.378	0.143081	0.0588649	2.43067	0.015071	0.168867	1	0	0.772456	0.143081	586
HK2	58.3018	0.184237	0.0758266	2.42972	0.0151106	0.169022	1	0	0.772056	0.184237	587
GPBP1	99.312	0.0850681	0.0350319	2.4283	0.0151697	0.16939	1	0	0.771113	0.0850681	588
DEGS1	24.7222	0.147889	0.0609176	2.4277	0.015195	0.16939	1	0	0.771113	0.147889	589
RPS13	119.627	-0.117165	0.0482778	-2.42689	0.015229	0.169481	1	0	0.77088	-0.117165	590
CRYBG1	113.072	0.0796868	0.0328525	2.42559	0.0152833	0.169798	1	0	0.770069	0.0796868	591
DDIT4	21.8133	0.244294	0.100801	2.42352	0.0153707	0.170307	1	0	0.768767	0.244294	592
TRAF1	24.0068	-0.186459	0.0769449	-2.42328	0.0153811	0.170307	1	0	0.768767	-0.186459	593
STK10	338.768	0.0636361	0.0263113	2.41859	0.0155808	0.172222	1	0	0.763912	0.0636361	594
DYSF	248.596	0.25745	0.106473	2.41799	0.0156064	0.172222	1	0	0.763912	0.25745	595
CD5	48.0759	-0.189362	0.0783811	-2.41591	0.0156959	0.172918	1	0	0.76216	-0.189362	596
MAPK14	133.027	0.162446	0.0672678	2.41492	0.0157386	0.173023	1	0	0.761896	0.162446	597
NQO2	14.7889	0.330672	0.136954	2.41447	0.0157581	0.173023	1	0	0.761896	0.330672	598
MFSD14A	40.8973	0.115525	0.0478639	2.41362	0.0157948	0.173037	1	0	0.761862	0.115525	599
DENND5A	188.229	0.153895	0.0637717	2.41322	0.0158121	0.173037	1	0	0.761862	0.153895	600
NCOA2	185.176	0.0971501	0.0402873	2.41143	0.0158901	0.173602	1	0	0.760446	0.0971501	601
LDLRAP1	52.3984	-0.151729	0.0630079	-2.40809	0.0160362	0.174545	1	0	0.758093	-0.151729	602
RPL38	154.193	-0.111034	0.0461126	-2.40789	0.0160452	0.174545	1	0	0.758093	-0.111034	603
MFN2	97.5716	0.176382	0.0732634	2.40751	0.0160618	0.174545	1	0	0.758093	0.176382	604
GIMAP2	47.0708	0.144344	0.0599715	2.40688	0.0160896	0.174545	1	0	0.758093	0.144344	605
OXNAD1	25.8947	-0.195814	0.0813983	-2.40562	0.0161449	0.174545	1	0	0.758093	-0.195814	606
AAK1	76.4394	-0.16022	0.0666025	-2.40561	0.0161454	0.174545	1	0	0.758093	-0.16022	607
ID2	43.9949	0.156875	0.0652232	2.4052	0.0161637	0.174545	1	0	0.758093	0.156875	608
GPR108	30.8533	0.130715	0.0543596	2.40462	0.0161891	0.174545	1	0	0.758093	0.130715	609
GPR141	19.898	0.196871	0.0819246	2.40307	0.0162581	0.175001	1	0	0.75696	0.196871	610
FPR2	151.148	0.252122	0.10512	2.39842	0.0164661	0.17695	1	0	0.752148	0.252122	611
IDI1	27.3099	0.140655	0.0586804	2.39697	0.0165312	0.177359	1	0	0.751146	0.140655	612
ALDOA	294.493	0.0892694	0.0372683	2.39532	0.0166061	0.177434	1	0	0.750962	0.0892694	613
CYRIB	147.658	0.108254	0.0452063	2.39468	0.0166351	0.177434	1	0	0.750962	0.108254	614
DNAJC5	105.256	0.0825624	0.0344866	2.39404	0.0166638	0.177434	1	0	0.750962	0.0825624	615
RPL23	221.035	-0.109971	0.0459416	-2.3937	0.0166793	0.177434	1	0	0.750962	-0.109971	616
ERO1A	62.8434	0.135268	0.056521	2.39323	0.0167007	0.177434	1	0	0.750962	0.135268	617
PSAP	1396.5	0.134624	0.0562589	2.39294	0.016714	0.177434	1	0	0.750962	0.134624	618
TLE4	70.6184	0.100511	0.0420307	2.39138	0.0167853	0.177434	1	0	0.750962	0.100511	619
RPLP1	240.723	-0.124943	0.0522477	-2.39136	0.0167861	0.177434	1	0	0.750962	-0.124943	620
HIF1A	120.519	0.152148	0.0636329	2.39103	0.0168012	0.177434	1	0	0.750962	0.152148	621
RPL24	99.6699	-0.116782	0.0488448	-2.39087	0.0168084	0.177434	1	0	0.750962	-0.116782	622
SNX2	57.3449	0.125528	0.0525318	2.38957	0.0168683	0.177652	1	0	0.750431	0.125528	623
B2M	3375.72	0.10756	0.045019	2.38921	0.0168845	0.177652	1	0	0.750431	0.10756	624
PYGL	187.072	0.217222	0.090985	2.38745	0.0169655	0.177652	1	0	0.750431	0.217222	625
RPS5	123.214	-0.154898	0.0648866	-2.38721	0.0169768	0.177652	1	0	0.750431	-0.154898	626
TSPO	61.2937	0.157189	0.0658518	2.38701	0.0169859	0.177652	1	0	0.750431	0.157189	627
ASXL1	43.2442	-0.123187	0.0516256	-2.38617	0.017025	0.177652	1	0	0.750431	-0.123187	628
TNFRSF14	75.6726	0.0959464	0.0402122	2.386	0.0170327	0.177652	1	0	0.750431	0.0959464	629
TRAT1	21.8177	-0.208471	0.0873827	-2.38573	0.0170455	0.177652	1	0	0.750431	-0.208471	630
EIF3L	127.102	-0.104874	0.0440137	-2.38275	0.0171839	0.178811	1	0	0.747607	-0.104874	631
UBC	786.898	0.0834318	0.03507	2.37901	0.0173593	0.18035	1	0	0.743885	0.0834318	632
MAP2K6	24.8199	0.221204	0.0930477	2.37732	0.0174392	0.180426	1	0	0.743701	0.221204	633
EFHD2	201.952	0.109441	0.0460374	2.37722	0.0174435	0.180426	1	0	0.743701	0.109441	634
ANKHD1	98.8257	-0.102509	0.0431236	-2.37711	0.017449	0.180426	1	0	0.743701	-0.102509	635
RPL15	325.708	-0.0978881	0.0412405	-2.37359	0.0176161	0.181757	1	0	0.740509	-0.0978881	636
RAB33B	24.2326	0.155006	0.0653145	2.37323	0.0176331	0.181757	1	0	0.740509	0.155006	637
HPSE	29.9251	0.217286	0.0917858	2.36731	0.0179178	0.184402	1	0	0.734235	0.217286	638
QKI	140.404	0.104683	0.0442365	2.36643	0.0179605	0.184552	1	0	0.733881	0.104683	639
ITPR3	34.3205	-0.170638	0.0722327	-2.36234	0.0181602	0.186312	1	0	0.729759	-0.170638	640
CD300LB	32.8549	0.149462	0.063287	2.36166	0.0181932	0.186359	1	0	0.729649	0.149462	641
ELF4	66.6843	0.112074	0.0474907	2.35991	0.0182796	0.186953	1	0	0.728267	0.112074	642
RPL30	354.942	-0.110524	0.0468562	-2.35879	0.0183346	0.187212	1	0	0.727667	-0.110524	643
EIF5B	17.1719	-0.190618	0.0808309	-2.35824	0.0183619	0.187212	1	0	0.727667	-0.190618	644
CD3D	36.4443	-0.184399	0.0782442	-2.35671	0.0184377	0.187454	1	0	0.727105	-0.184399	645
CALM2	194.699	0.0855928	0.0363204	2.35661	0.0184428	0.187454	1	0	0.727105	0.0855928	646
PPM1F	115.734	0.15971	0.0678101	2.35525	0.0185101	0.187684	1	0	0.726574	0.15971	647
NLRC5	162.74	0.155138	0.0658759	2.355	0.0185225	0.187684	1	0	0.726574	0.155138	648
SPTAN1	188.662	-0.118048	0.0501984	-2.35164	0.018691	0.189099	1	0	0.723311	-0.118048	649
RSL1D1	57.4096	-0.109785	0.0467016	-2.35076	0.0187349	0.189252	1	0	0.72296	-0.109785	650
TMEM59	85.5559	0.0924094	0.0393331	2.3494	0.0188036	0.189396	1	0	0.72263	0.0924094	651
HSPA1B	34.8831	0.264079	0.112406	2.34934	0.0188069	0.189396	1	0	0.72263	0.264079	652
SRRM2	230.066	-0.204501	0.0871009	-2.34786	0.0188814	0.189855	1	0	0.721579	-0.204501	653
APMAP	103.898	0.17823	0.0759892	2.34546	0.0190037	0.190279	1	0	0.72061	0.17823	654
MAPK3	31.3755	0.156118	0.0665662	2.3453	0.0190117	0.190279	1	0	0.72061	0.156118	655
C12orf57	15.8598	-0.201989	0.086132	-2.34511	0.0190212	0.190279	1	0	0.72061	-0.201989	656
LGALS8	56.8617	0.117738	0.0502234	2.3443	0.0190631	0.190279	1	0	0.72061	0.117738	657
SYNRG	80.1542	-0.101304	0.0432231	-2.34376	0.0190905	0.190279	1	0	0.72061	-0.101304	658
LAT2	87.5323	0.149575	0.063822	2.34362	0.0190974	0.190279	1	0	0.72061	0.149575	659
RPS25	227.669	-0.12188	0.0520629	-2.34102	0.0192312	0.191015	1	0	0.718932	-0.12188	660
PTEN	383.852	0.129794	0.0554494	2.34076	0.0192443	0.191015	1	0	0.718932	0.129794	661
TRIM69	31.1599	0.141841	0.0606031	2.34049	0.0192586	0.191015	1	0	0.718932	0.141841	662
ENSG00000233369.7	123.744	0.185022	0.0790963	2.3392	0.0193251	0.191146	1	0	0.718634	0.185022	663
DGCR2	96.7348	0.10049	0.0429608	2.3391	0.0193301	0.191146	1	0	0.718634	0.10049	664
LILRA5	71.4633	0.250203	0.106992	2.33851	0.0193606	0.19116	1	0	0.718603	0.250203	665
G6PD	63.5897	0.121843	0.0522081	2.3338	0.0196065	0.193297	1	0	0.713774	0.121843	666
RNF19B	69.1142	0.138449	0.0593537	2.33261	0.0196688	0.193621	1	0	0.713048	0.138449	667
SNX10	66.3814	0.142559	0.0611374	2.33178	0.0197122	0.193758	1	0	0.712741	0.142559	668
HINT1	33.3245	-0.131469	0.0564547	-2.32875	0.0198723	0.195039	1	0	0.709878	-0.131469	669
EHD4	15.7205	0.177853	0.0764951	2.32503	0.0200703	0.196689	1	0	0.706219	0.177853	670
TRIM14	28.3293	0.180642	0.0777439	2.32356	0.0201493	0.197168	1	0	0.705163	0.180642	671
PLCG1	53.9205	-0.147421	0.0635051	-2.32141	0.0202648	0.197697	1	0	0.704001	-0.147421	672
RPS18	262.953	-0.158594	0.068328	-2.32107	0.0202829	0.197697	1	0	0.704001	-0.158594	673
RPL34	135.708	-0.119052	0.0513054	-2.32045	0.0203164	0.197697	1	0	0.704001	-0.119052	674
MAT2B	114.669	0.0975429	0.0420386	2.32032	0.0203237	0.197697	1	0	0.704001	0.0975429	675
PRDM2	54.5526	-0.140286	0.0604998	-2.31878	0.0204068	0.198212	1	0	0.70287	-0.140286	676
RPL18	216.505	-0.116701	0.0503884	-2.31603	0.0205568	0.199373	1	0	0.700333	-0.116701	677
NOP53	93.7796	-0.158862	0.0686539	-2.31396	0.0206698	0.200169	1	0	0.698604	-0.158862	678
GK	53.7293	0.215823	0.0932919	2.31342	0.0206998	0.200169	1	0	0.698604	0.215823	679
CTC1	52.8458	-0.128508	0.0555949	-2.31151	0.0208045	0.200886	1	0	0.697051	-0.128508	680
DUSP1	128.731	0.216365	0.0937455	2.30801	0.0209987	0.20219	1	0	0.694241	0.216365	681
PHACTR2	45.0096	0.126691	0.0549109	2.30721	0.0210431	0.20219	1	0	0.694241	0.126691	682
ARPC2	293.277	0.0772849	0.0335179	2.30578	0.021123	0.20219	1	0	0.694241	0.0772849	683
ADAM9	18.5365	0.163879	0.0710776	2.30563	0.0211313	0.20219	1	0	0.694241	0.163879	684
EIF4A2	136.092	-0.0853339	0.0370152	-2.30537	0.0211458	0.20219	1	0	0.694241	-0.0853339	685
ITM2B	577.86	0.143524	0.0622574	2.30534	0.0211475	0.20219	1	0	0.694241	0.143524	686
FGR	276.04	0.11884	0.0515733	2.30429	0.0212065	0.20219	1	0	0.694241	0.11884	687
IGFLR1	16.7837	0.169068	0.0733792	2.30402	0.0212212	0.20219	1	0	0.694241	0.169068	688
RTF2	70.9962	0.100938	0.0438304	2.30292	0.0212832	0.20219	1	0	0.694241	0.100938	689
SLC16A3	121.259	0.162422	0.0705462	2.30235	0.0213156	0.20219	1	0	0.694241	0.162422	690
ADNP	55.5786	-0.136556	0.0593143	-2.30225	0.0213211	0.20219	1	0	0.694241	-0.136556	691
POM121C	24.501	-0.190069	0.0825634	-2.3021	0.0213296	0.20219	1	0	0.694241	-0.190069	692
MDN1	81.3424	-0.117369	0.0510114	-2.30085	0.0214004	0.20219	1	0	0.694241	-0.117369	693
TBK1	35.6992	0.116606	0.0506799	2.30083	0.0214011	0.20219	1	0	0.694241	0.116606	694
FGL2	536.045	0.158109	0.0687185	2.30083	0.0214014	0.20219	1	0	0.694241	0.158109	695
FGD2	49.7989	0.158078	0.0687394	2.29967	0.0214672	0.202519	1	0	0.693533	0.158078	696
SRPK1	66.5122	0.17026	0.0740939	2.2979	0.0215675	0.203174	1	0	0.692132	0.17026	697
RPL11	417.131	-0.110667	0.0481853	-2.2967	0.0216361	0.203528	1	0	0.691375	-0.110667	698
KIF13A	68.8278	0.15773	0.0687543	2.29411	0.0217841	0.20434	1	0	0.689647	0.15773	699
MAPKAPK3	77.7882	0.102364	0.0446203	2.2941	0.0217846	0.20434	1	0	0.689647	0.102364	700
RPL23A	143.095	-0.115581	0.0504063	-2.29299	0.0218487	0.204582	1	0	0.689132	-0.115581	701
SNRNP200	121.838	-0.0985482	0.0429859	-2.29257	0.0218728	0.204582	1	0	0.689132	-0.0985482	702
GNG10	47.1855	0.215043	0.093868	2.29091	0.0219686	0.205186	1	0	0.687852	0.215043	703
PSMA6	23.2447	0.142222	0.0621253	2.28928	0.0220631	0.205517	1	0	0.687153	0.142222	704
NIPAL3	28.0075	-0.142673	0.0623519	-2.2882	0.022126	0.205517	1	0	0.687153	-0.142673	705
TOR1A	21.1374	0.149007	0.0651262	2.28797	0.0221395	0.205517	1	0	0.687153	0.149007	706
PAK1	108.052	0.135296	0.059147	2.28745	0.0221698	0.205517	1	0	0.687153	0.135296	707
SPPL2A	41.3198	0.107378	0.0469724	2.28597	0.0222559	0.205517	1	0	0.687153	0.107378	708
ENSG00000289273.1	41.0574	0.203087	0.0888752	2.28508	0.0223081	0.205517	1	0	0.687153	0.203087	709
IRAK3	108.091	0.167577	0.0733408	2.28491	0.022318	0.205517	1	0	0.687153	0.167577	710
TTC3	78.2116	-0.119241	0.0521908	-2.28472	0.0223295	0.205517	1	0	0.687153	-0.119241	711
ATP11B	134.038	0.0754439	0.0330218	2.28467	0.0223321	0.205517	1	0	0.687153	0.0754439	712
FUS	33.0278	-0.259614	0.113634	-2.28464	0.0223339	0.205517	1	0	0.687153	-0.259614	713
CEP68	18.516	-0.174287	0.0762946	-2.2844	0.0223483	0.205517	1	0	0.687153	-0.174287	714
ARPC1B	233.973	0.0929448	0.0407472	2.28101	0.0225477	0.20706	1	0	0.683904	0.0929448	715
ENSG00000288681	21.8021	0.402664	0.176589	2.28024	0.0225937	0.207193	1	0.0657895	0.683624	0.402664	716
EHD1	149.512	0.0919982	0.0403947	2.27748	0.0227573	0.208403	1	0	0.681097	0.0919982	717
RPS15	160.98	-0.100351	0.0440974	-2.27566	0.0228664	0.208826	1	0	0.680215	-0.100351	718
RESF1	713.345	0.124417	0.0546781	2.27544	0.0228797	0.208826	1	0	0.680215	0.124417	719
RPL29	184.876	-0.107182	0.0471105	-2.27512	0.022899	0.208826	1	0	0.680215	-0.107182	720
S100P	29.3241	0.472524	0.207817	2.27375	0.0229809	0.209282	1	0	0.679268	0.472524	721
ZNF101	38.7397	-0.12544	0.055195	-2.27267	0.0230463	0.209481	1	0	0.678854	-0.12544	722
NPAT	58.5956	-0.0963694	0.04241	-2.27233	0.0230666	0.209481	1	0	0.678854	-0.0963694	723
RPL31	224.911	-0.111164	0.0489347	-2.27168	0.0231059	0.209549	1	0	0.678715	-0.111164	724
RPS24	294.242	-0.0980135	0.0432053	-2.26855	0.0232955	0.210758	1	0	0.676217	-0.0980135	725
VAV3	42.1255	0.106789	0.0470763	2.26842	0.0233034	0.210758	1	0	0.676217	0.106789	726
STAT3	245.469	0.114548	0.0505248	2.26717	0.0233799	0.210961	1	0	0.675797	0.114548	727
CD68	117.48	0.156417	0.0690323	2.26585	0.0234608	0.210961	1	0	0.675797	0.156417	728
RTN4	72.6165	0.0856043	0.0377906	2.26523	0.0234988	0.210961	1	0	0.675797	0.0856043	729
ZBTB7B	98.9307	0.102739	0.0453567	2.26512	0.023505	0.210961	1	0	0.675797	0.102739	730
H3-3A	526.233	0.143644	0.0634186	2.26501	0.023512	0.210961	1	0	0.675797	0.143644	731
LARS1	51.302	-0.106279	0.0469281	-2.26472	0.0235297	0.210961	1	0	0.675797	-0.106279	732
ZC3H13	58.1687	-0.0981165	0.0433304	-2.26438	0.0235508	0.210961	1	0	0.675797	-0.0981165	733
CMTM6	230.371	0.120538	0.0532582	2.26328	0.0236182	0.211277	1	0	0.675148	0.120538	734
TRIM56	87.218	0.095155	0.0420851	2.26101	0.0237586	0.211473	1	0	0.674744	0.095155	735
EP400	40.1905	-0.1944	0.0860116	-2.26017	0.0238109	0.211473	1	0	0.674744	-0.1944	736
USP14	15.4524	-0.194268	0.0859533	-2.26016	0.0238116	0.211473	1	0	0.674744	-0.194268	737
RPS14	222.144	-0.129529	0.0573151	-2.25995	0.0238242	0.211473	1	0	0.674744	-0.129529	738
NUMA1	187.454	-0.0827942	0.036643	-2.25948	0.0238535	0.211473	1	0	0.674744	-0.0827942	739
APBB1	15.8202	-0.196714	0.0870743	-2.25915	0.0238741	0.211473	1	0	0.674744	-0.196714	740
RPL6	364.401	-0.103664	0.0458913	-2.25889	0.0238901	0.211473	1	0	0.674744	-0.103664	741
CHD2	254.321	-0.076703	0.0339579	-2.25877	0.0238978	0.211473	1	0	0.674744	-0.076703	742
AZI2	22.3691	0.143419	0.0635355	2.2573	0.0239892	0.211996	1	0	0.673672	0.143419	743
RPL4	585.832	-0.110152	0.0488447	-2.25515	0.0241236	0.212744	1	0	0.672142	-0.110152	744
IL1R2	37.1205	0.27833	0.123432	2.25492	0.0241387	0.212744	1	0	0.672142	0.27833	745
RNASEL	43.9913	0.122178	0.0542253	2.25315	0.0242495	0.213435	1	0	0.670735	0.122178	746
FCGR3B	1254.65	0.270583	0.12013	2.25242	0.0242959	0.213503	1	0	0.670596	0.270583	747
SLC2A3	234.753	0.197208	0.087607	2.25106	0.024382	0.213503	1	0	0.670596	0.197208	748
RPL17	235.713	-0.111728	0.0496347	-2.251	0.0243858	0.213503	1	0	0.670596	-0.111728	749
ORAI2	93.1006	0.168711	0.0749504	2.25097	0.0243873	0.213503	1	0	0.670596	0.168711	750
LPGAT1	160.58	0.105231	0.0467733	2.24982	0.0244606	0.213859	1	0	0.669872	0.105231	751
GMPR2	33.5339	0.119573	0.0531615	2.24924	0.024497	0.213893	1	0	0.669804	0.119573	752
SOCS3	31.1766	0.293426	0.13058	2.2471	0.0246339	0.214769	1	0	0.668029	0.293426	753
UNC13D	138.966	0.0994689	0.0442744	2.24664	0.0246628	0.214769	1	0	0.668029	0.0994689	754
ENSG00000197536.11	25.2528	0.206984	0.0921688	2.24571	0.0247228	0.215006	1	0	0.667549	0.206984	755
ZNF609	70.2983	-0.0944607	0.042085	-2.24452	0.0247988	0.215382	1	0	0.666791	-0.0944607	756
TUBA4A	93.0862	0.125662	0.0560269	2.24289	0.0249041	0.215912	1	0	0.665723	0.125662	757
ENSG00000211772.11	113.273	-0.161019	0.0718017	-2.24255	0.0249256	0.215912	1	0	0.665723	-0.161019	758
BCR	51.8254	-0.106627	0.0475811	-2.24095	0.0250291	0.216358	1	0	0.664827	-0.106627	759
CTNNA1	68.2212	0.112833	0.0503689	2.24012	0.0250828	0.216358	1	0	0.664827	0.112833	760
C18orf25	36.3627	0.114003	0.0508969	2.23988	0.0250985	0.216358	1	0	0.664827	0.114003	761
EIF4H	121.513	0.0633146	0.0282808	2.23878	0.02517	0.216358	1	0	0.664827	0.0633146	762
POR	31.1357	0.129526	0.0578644	2.23845	0.025192	0.216358	1	0	0.664827	0.129526	763
KLF10	25.8022	0.141727	0.0633201	2.23826	0.0252038	0.216358	1	0	0.664827	0.141727	764
PRRC2B	140.221	-0.105368	0.0470771	-2.2382	0.0252077	0.216358	1	0	0.664827	-0.105368	765
SLC22A4	11.9486	0.24398	0.109022	2.2379	0.0252275		1	0			766
LIMK1	25.3732	0.137731	0.0615573	2.23745	0.0252572	0.216491	1	0	0.664559	0.137731	767
CLIP1	82.4417	0.0780394	0.0348864	2.23696	0.0252892	0.216491	1	0	0.664559	0.0780394	768
C1orf162	40.5106	0.13334	0.0596239	2.23635	0.0253286	0.216546	1	0	0.664449	0.13334	769
KMT2E	141.131	-0.0952612	0.042619	-2.23518	0.0254055	0.216922	1	0	0.663697	-0.0952612	770
TNRC6C	53.2608	-0.11352	0.0508816	-2.23106	0.0256774	0.218958	1	0	0.659638	-0.11352	771
DUSP3	25.9559	0.14637	0.0656565	2.22933	0.0257922	0.219513	1	0	0.65854	0.14637	772
FAM111A	49.086	0.112468	0.050463	2.22872	0.0258324	0.219513	1	0	0.65854	0.112468	773
RPL7	399.998	-0.103772	0.0465646	-2.22857	0.0258427	0.219513	1	0	0.65854	-0.103772	774
ZBTB25	23.0194	-0.153871	0.0690729	-2.22766	0.0259029	0.219609	1	0	0.65835	-0.153871	775
PLXNC1	408.164	0.162665	0.0730294	2.22739	0.025921	0.219609	1	0	0.65835	0.162665	776
SIT1	13.7242	-0.200047	0.090078	-2.22082	0.0263632	0.222979	1	0	0.651736	-0.200047	777
AQP3	21.0788	-0.215812	0.097192	-2.22047	0.0263866	0.222979	1	0	0.651736	-0.215812	778
IGSF6	178.957	0.163841	0.0739389	2.21589	0.0266988	0.225327	1	0	0.647187	0.163841	779
TRRAP	82.2246	-0.135974	0.0614224	-2.21375	0.0268458	0.225856	1	0	0.646169	-0.135974	780
PSMA2	20.3331	0.146427	0.0661647	2.21307	0.0268925	0.225856	1	0	0.646169	0.146427	781
TULP4	34.0827	-0.13742	0.0621008	-2.21286	0.0269076	0.225856	1	0	0.646169	-0.13742	782
PTTG1IP	83.6032	0.0908115	0.0410392	2.2128	0.0269114	0.225856	1	0	0.646169	0.0908115	783
IL1B	31.1021	0.224372	0.101412	2.21248	0.0269334	0.225856	1	0	0.646169	0.224372	784
TSEN34	37.6633	0.15689	0.0710458	2.2083	0.0272237	0.227803	1	0	0.642441	0.15689	785
RPL8	241.832	-0.115618	0.05236	-2.20813	0.027235	0.227803	1	0	0.642441	-0.115618	786
GMFG	104.45	0.111809	0.0506533	2.20734	0.0272906	0.227977	1	0	0.642109	0.111809	787
TPST2	49.9936	0.109291	0.0495389	2.20617	0.0273724	0.22837	1	0	0.64136	0.109291	788
C11orf21	49.162	0.117722	0.0534711	2.2016	0.0276936	0.230756	1	0	0.636846	0.117722	789
HMOX1	29.1082	0.162196	0.0738113	2.19744	0.027989	0.232806	1	0	0.633006	0.162196	790
ATOSB	73.5787	0.197121	0.0897169	2.19714	0.0280104	0.232806	1	0	0.633006	0.197121	791
GAPDH	465.249	0.0907855	0.0413937	2.19322	0.0282914	0.234693	1	0	0.6295	0.0907855	792
INPP4B	59.1277	-0.178732	0.0815021	-2.19298	0.028309	0.234693	1	0	0.6295	-0.178732	793
IL13RA1	115.72	0.158776	0.0724583	2.19128	0.0284315	0.235411	1	0	0.628173	0.158776	794
ENSG00000277734.8	96.257	-0.168712	0.0770201	-2.19049	0.0284886	0.235587	1	0	0.627848	-0.168712	795
SPEN	116.725	-0.159324	0.0727547	-2.18988	0.028533	0.235658	1	0	0.627719	-0.159324	796
PHF10	16.3971	-0.176798	0.0807529	-2.18937	0.0285701	0.235667	1	0	0.627701	-0.176798	797
LASP1	236.274	0.0813085	0.037189	2.18636	0.0287893	0.236897	1	0	0.625441	0.0813085	798
MCMBP	54.0272	0.0934755	0.0427599	2.18605	0.0288117	0.236897	1	0	0.625441	0.0934755	799
GTF2B	25.5119	0.132038	0.0604149	2.18552	0.0288507	0.236897	1	0	0.625441	0.132038	800
NAMPT	1643.28	0.206834	0.094646	2.18535	0.0288634	0.236897	1	0	0.625441	0.206834	801
LTBR	32.5787	0.154767	0.0709031	2.1828	0.0290508	0.238137	1	0	0.623173	0.154767	802
TESPA1	27.0302	-0.16992	0.0780247	-2.17778	0.0294226	0.240761	1	0	0.618413	-0.16992	803
AFF1	165.432	0.134926	0.0619643	2.17749	0.0294443	0.240761	1	0	0.618413	0.134926	804
ITGB2	906.638	0.113598	0.0522558	2.17389	0.0297135	0.242437	1	0	0.615402	0.113598	805
ITPKB	98.3668	-0.0894487	0.0411506	-2.17369	0.0297285	0.242437	1	0	0.615402	-0.0894487	806
SMAP2	386.17	0.160599	0.0739109	2.17287	0.0297901	0.242437	1	0	0.615402	0.160599	807
ATP6V0B	63.8387	0.132019	0.0607606	2.17278	0.0297969	0.242437	1	0	0.615402	0.132019	808
SERTAD2	27.9871	-0.139266	0.0641505	-2.17093	0.0299361	0.243268	1	0	0.613915	-0.139266	809
PGAP6	47.0672	0.114876	0.0529861	2.16804	0.0301555	0.244287	1	0	0.6121	0.114876	810
CEP43	22.1914	-0.15697	0.0724077	-2.16786	0.0301694	0.244287	1	0	0.6121	-0.15697	811
KREMEN1	28.4831	0.356197	0.164345	2.16737	0.0302067	0.244287	1	0	0.6121	0.356197	812
DAZAP2	291.168	0.0852576	0.0393378	2.16732	0.0302103	0.244287	1	0	0.6121	0.0852576	813
RAB43	48.9526	0.141406	0.0653268	2.16459	0.0304189	0.245477	1	0	0.60999	0.141406	814
SHKBP1	102.66	0.163071	0.0753506	2.16416	0.030452	0.245477	1	0	0.60999	0.163071	815
RPLP2	281.805	-0.116904	0.0540241	-2.16393	0.0304696	0.245477	1	0	0.60999	-0.116904	816
JAK1	388.896	0.050466	0.0233297	2.16317	0.0305283	0.245648	1	0	0.609686	0.050466	817
PDS5A	94.7658	-0.0748347	0.0346343	-2.16071	0.0307179	0.246744	1	0	0.607753	-0.0748347	818
MSRB1	87.5136	0.178326	0.0825419	2.16043	0.0307397	0.246744	1	0	0.607753	0.178326	819
ZBED1	36.8922	0.113738	0.0526666	2.15958	0.0308052	0.246968	1	0	0.607359	0.113738	820
TM6SF1	14.138	0.176277	0.0817206	2.15707	0.0309999	0.248226	1	0	0.605153	0.176277	821
PRKAG2	18.7927	0.154077	0.0714825	2.15545	0.0311266	0.248937	1	0	0.603911	0.154077	822
EIF4E3	90.3734	0.128447	0.059629	2.15411	0.0312319	0.249475	1	0	0.602973	0.128447	823
RNF144B	68.4929	0.161785	0.075154	2.15271	0.0313412	0.250044	1	0	0.601984	0.161785	824
MORC2	21.9782	-0.148998	0.0692626	-2.1512	0.03146	0.250525	1	0	0.601148	-0.148998	825
LYN	347.974	0.134039	0.0623181	2.15088	0.0314858	0.250525	1	0	0.601148	0.134039	826
EEF1A1	4817.63	-0.102981	0.0478873	-2.1505	0.031516	0.250525	1	0	0.601148	-0.102981	827
ENSG00000222041.13	17.5191	0.156439	0.0728796	2.14654	0.0318296	0.252511	1	0	0.597721	0.156439	828
ANKRD12	156.182	-0.0718733	0.0334858	-2.14638	0.0318426	0.252511	1	0	0.597721	-0.0718733	829
INO80D	62.8616	-0.104898	0.0489508	-2.14292	0.0321195	0.253926	1	0	0.595293	-0.104898	830
ZNF710	42.0075	0.104053	0.0485572	2.1429	0.0321214	0.253926	1	0	0.595293	0.104053	831
CORO1A	570.611	0.079594	0.0371601	2.14192	0.0322	0.253926	1	0	0.595293	0.079594	832
KLHL2	39.3592	0.170771	0.0797324	2.1418	0.0322094	0.253926	1	0	0.595293	0.170771	833
RNF138	23.6036	0.133678	0.0624156	2.14174	0.0322145	0.253926	1	0	0.595293	0.133678	834
KIAA2013	43.7019	0.100633	0.0470032	2.14097	0.0322763	0.25405	1	0	0.595082	0.100633	835
ARF3	84.7169	0.0746723	0.0348841	2.14058	0.0323075	0.25405	1	0	0.595082	0.0746723	836
CD84	61.5822	-0.116254	0.0543797	-2.13781	0.0325321	0.25551	1	0	0.592593	-0.116254	837
TNFRSF1B	379.314	0.0975839	0.0457073	2.13497	0.0327632	0.256945	1	0	0.59016	0.0975839	838
PIM3	30.9512	0.139306	0.065261	2.13461	0.0327932	0.256945	1	0	0.59016	0.139306	839
AGPAT3	49.9759	0.09898	0.0463796	2.13413	0.0328323	0.256945	1	0	0.59016	0.09898	840
HNRNPU	288.643	-0.0491414	0.0230383	-2.13303	0.0329221	0.257118	1	0	0.589867	-0.0491414	841
IPO7	46.1011	-0.100726	0.0472344	-2.13247	0.0329682	0.257118	1	0	0.589867	-0.100726	842
WWP1	23.7302	-0.148976	0.0698666	-2.13229	0.0329827	0.257118	1	0	0.589867	-0.148976	843
NINJ1	87.9053	0.156895	0.0735979	2.13179	0.0330242	0.257118	1	0	0.589867	0.156895	844
ENSG00000247828.10	21.9694	-0.167501	0.0786173	-2.13058	0.0331236	0.257118	1	0	0.589867	-0.167501	845
STAT5A	95.218	0.083373	0.0391339	2.13046	0.0331341	0.257118	1	0	0.589867	0.083373	846
ENSG00000245164.10	31.1858	-0.217533	0.102159	-2.12936	0.0332245	0.257118	1	0	0.589867	-0.217533	847
RIC1	43.3274	0.0991662	0.0465717	2.12932	0.0332275	0.257118	1	0	0.589867	0.0991662	848
SRCAP	51.5852	-0.163894	0.0769701	-2.12932	0.0332277	0.257118	1	0	0.589867	-0.163894	849
RPS2	432.3	-0.103705	0.0487083	-2.1291	0.033246	0.257118	1	0	0.589867	-0.103705	850
KIAA0930	63.7194	0.110538	0.0519336	2.12845	0.0333001	0.257233	1	0	0.589673	0.110538	851
PRRC2C	225.113	-0.0994401	0.0467536	-2.1269	0.0334286	0.25769	1	0	0.588902	-0.0994401	852
RPSA	256.154	-0.117344	0.0551744	-2.12679	0.0334377	0.25769	1	0	0.588902	-0.117344	853
CIR1	40.2212	0.131122	0.0616786	2.1259	0.0335116	0.257957	1	0	0.588453	0.131122	854
SELPLG	346.166	0.102829	0.0484406	2.12279	0.0337715	0.259229	1	0	0.586316	0.102829	855
NUCB1	119.428	0.130477	0.0614747	2.12246	0.0337994	0.259229	1	0	0.586316	0.130477	856
SRRM1	38.4596	-0.11902	0.056082	-2.12225	0.0338171	0.259229	1	0	0.586316	-0.11902	857
HACD4	69.8169	0.101328	0.0477626	2.12149	0.0338804	0.259229	1	0	0.586316	0.101328	858
BPTF	186.128	-0.0835337	0.0393852	-2.12094	0.0339265	0.259229	1	0	0.586316	-0.0835337	859
AGFG1	61.0523	0.0835789	0.0394152	2.12048	0.0339658	0.259229	1	0	0.586316	0.0835789	860
RPL36AL	78.0769	-0.0924787	0.0436332	-2.11946	0.034052	0.259229	1	0	0.586316	-0.0924787	861
PRDX5	70.4185	0.183675	0.0866667	2.11932	0.034063	0.259229	1	0	0.586316	0.183675	862
PLEKHB2	82.5901	0.0717577	0.03386	2.11925	0.0340695	0.259229	1	0	0.586316	0.0717577	863
FAR1	72.1081	0.0867643	0.0409416	2.11922	0.0340717	0.259229	1	0	0.586316	0.0867643	864
GASK1B	38.2147	0.195056	0.0921049	2.11776	0.0341954	0.259869	1	0	0.585245	0.195056	865
ATF7IP	160.378	-0.0897049	0.0423752	-2.11692	0.0342666	0.260109	1	0	0.584844	-0.0897049	866
REST	75.3752	-0.0776639	0.0367153	-2.1153	0.0344043	0.260853	1	0	0.583604	-0.0776639	867
RFX7	21.5591	-0.175027	0.0827728	-2.11455	0.0344682	0.261036	1	0	0.5833	-0.175027	868
NUP58	55.6297	0.0888784	0.0420618	2.11304	0.034597	0.261709	1	0	0.582181	0.0888784	869
PRR12	18.9161	-0.218614	0.103536	-2.11149	0.0347304	0.262416	1	0	0.58101	-0.218614	870
CXorf38	41.0162	0.100657	0.0476934	2.11049	0.0348157	0.262636	1	0	0.580646	0.100657	871
ZNF507	17.9698	-0.163163	0.0773202	-2.11022	0.0348395	0.262636	1	0	0.580646	-0.163163	872
NFAM1	252.231	0.144852	0.06873	2.10755	0.0350696	0.264068	1	0	0.578285	0.144852	873
ZKSCAN8	22.9111	-0.145145	0.0690202	-2.10294	0.0354714	0.266787	1	0	0.573836	-0.145145	874
CFP	137.934	0.132991	0.0633279	2.10004	0.0357252	0.26813	1	0	0.571655	0.132991	875
SERPINB9	63.0213	0.139896	0.066618	2.09997	0.0357316	0.26813	1	0	0.571655	0.139896	876
MGAM	344.275	0.251719	0.119923	2.09901	0.0358164	0.268417	1	0	0.57119	0.251719	877
IL7R	373.918	-0.16945	0.0807443	-2.09861	0.0358516	0.268417	1	0	0.57119	-0.16945	878
RPS23	275.994	-0.115434	0.0550602	-2.0965	0.036038	0.269505	1	0	0.569433	-0.115434	879
ETV6	47.5368	0.121926	0.0582045	2.09478	0.0361903	0.270336	1	0	0.568096	0.121926	880
HLA-A	1717.82	0.115892	0.0553976	2.092	0.0364384	0.271365	1	0	0.566447	0.115892	881
UBE2J1	61.0562	0.126271	0.0603597	2.09197	0.0364414	0.271365	1	0	0.566447	0.126271	882
MGA	94.5594	-0.0771353	0.0368742	-2.09185	0.036452	0.271365	1	0	0.566447	-0.0771353	883
ASH1L	134.863	-0.0627185	0.0300132	-2.0897	0.0366449	0.272386	1	0	0.564815	-0.0627185	884
UPF1	107.084	0.0728257	0.0348549	2.0894	0.0366721	0.272386	1	0	0.564815	0.0728257	885
RPL7A	363.484	-0.0899263	0.0430892	-2.08698	0.0368901	0.273695	1	0	0.562733	-0.0899263	886
BRI3	31.5955	0.140404	0.067299	2.08627	0.0369538	0.273859	1	0	0.562474	0.140404	887
BACH2	30.2384	-0.304967	0.146337	-2.08401	0.0371593	0.275071	1	0	0.560555	-0.304967	888
DENND10	37.7177	0.105649	0.0507375	2.08226	0.0373184	0.275603	1	0	0.559715	0.105649	889
IRF2BPL	35.6704	0.135014	0.0648426	2.08218	0.0373258	0.275603	1	0	0.559715	0.135014	890
FCGR2A	457.134	0.171425	0.0823432	2.08184	0.0373572	0.275603	1	0	0.559715	0.171425	891
IPO5	36.8892	-0.11045	0.0531151	-2.07945	0.037576	0.276849	1	0	0.557758	-0.11045	892
GLT1D1	63.5388	0.169086	0.0813316	2.07898	0.0376196	0.276849	1	0	0.557758	0.169086	893
PXK	32.6779	0.120003	0.0577322	2.07862	0.0376524	0.276849	1	0	0.557758	0.120003	894
LIMK2	132.395	0.185649	0.089344	2.07791	0.0377178	0.276994	1	0	0.557529	0.185649	895
TPCN1	21.2642	-0.14868	0.0715673	-2.07749	0.0377566	0.276994	1	0	0.557529	-0.14868	896
DYRK2	77.5078	-0.115678	0.0557488	-2.07498	0.0379881	0.278382	1	0	0.555359	-0.115678	897
POGZ	35.3512	-0.116948	0.0564263	-2.07258	0.0382117	0.279578	1	0	0.553497	-0.116948	898
HSPA5	59.2175	-0.130992	0.0632106	-2.07231	0.0382366	0.279578	1	0	0.553497	-0.130992	899
PPP1R18	217.169	0.0886898	0.0428087	2.07177	0.0382869	0.279635	1	0	0.553409	0.0886898	900
SELL	680.107	0.177409	0.0856689	2.07086	0.0383717	0.279943	1	0	0.55293	0.177409	901
PLOD1	26.7082	0.147276	0.0711429	2.07015	0.0384384	0.280118	1	0	0.552659	0.147276	902
SIN3A	58.7716	-0.0925219	0.0447194	-2.06894	0.0385515	0.280631	1	0	0.551864	-0.0925219	903
MICU1	30.5584	0.114542	0.0553873	2.06802	0.0386379	0.280948	1	0	0.551373	0.114542	904
AKT3	43.1005	-0.123254	0.0596145	-2.06751	0.0386863	0.280989	1	0	0.551311	-0.123254	905
HNRNPA3	51.135	-0.129493	0.0626708	-2.06625	0.0388052	0.281542	1	0	0.550457	-0.129493	906
ZKSCAN1	57.5192	-0.0878491	0.0425417	-2.06501	0.038922	0.282077	1	0	0.549632	-0.0878491	907
PIK3R5	151.653	0.0737703	0.0357691	2.0624	0.0391694	0.28338	1	0	0.547632	0.0737703	908
TNRC6B	211.248	-0.0724734	0.0351436	-2.06221	0.039188	0.28338	1	0	0.547632	-0.0724734	909
APEX1	22.586	-0.142172	0.0689897	-2.06077	0.039325	0.284057	1	0	0.546594	-0.142172	910
MAU2	58.2348	0.0838755	0.0407224	2.05969	0.0394283	0.28449	1	0	0.545933	0.0838755	911
PILRA	95.3893	0.144291	0.0701052	2.05821	0.0395697	0.285197	1	0	0.544855	0.144291	912
PSIP1	54.6894	-0.0963698	0.0468365	-2.05758	0.0396307	0.285324	1	0	0.544662	-0.0963698	913
LGALSL	23.9436	0.225956	0.109908	2.05587	0.0397953	0.286195	1	0	0.543338	0.225956	914
SBNO2	139.385	0.152507	0.074228	2.05457	0.0399203	0.28678	1	0	0.542451	0.152507	915
MIIP	17.7624	0.149166	0.0726416	2.05345	0.0400287	0.286889	1	0	0.542286	0.149166	916
TMBIM1	120.387	0.0726086	0.0353629	2.05324	0.0400489	0.286889	1	0	0.542286	0.0726086	917
GATAD2B	40.8457	-0.152363	0.0742125	-2.05306	0.0400666	0.286889	1	0	0.542286	-0.152363	918
CEP290	16.7869	-0.162808	0.0793513	-2.05173	0.0401955	0.287316	1	0	0.54164	-0.162808	919
CD44	264.695	-0.0996962	0.0486029	-2.05124	0.0402435	0.287316	1	0	0.54164	-0.0996962	920
SLC31A2	40.143	0.179621	0.0875805	2.05093	0.0402741	0.287316	1	0	0.54164	0.179621	921
AQP9	392.374	0.199621	0.0973453	2.05065	0.0403013	0.287316	1	0	0.54164	0.199621	922
RNF149	263.566	0.146391	0.0714405	2.04913	0.0404495	0.28806	1	0	0.540517	0.146391	923
RNF13	89.4612	0.123503	0.0602917	2.04842	0.0405192	0.288244	1	0	0.54024	0.123503	924
PDPR	38.4439	0.162781	0.0795461	2.04638	0.0407193	0.289354	1	0	0.53857	0.162781	925
MTR	55.2791	-0.0906075	0.0442981	-2.0454	0.040815	0.289409	1	0	0.538488	-0.0906075	926
SERINC5	46.8188	-0.118853	0.0581336	-2.04448	0.0409059	0.289409	1	0	0.538488	-0.118853	927
PRR13	96.994	0.0906612	0.0443501	2.04422	0.0409322	0.289409	1	0	0.538488	0.0906612	928
DENND11	46.12	-0.116734	0.0571067	-2.04414	0.0409395	0.289409	1	0	0.538488	-0.116734	929
ENSG00000277027.1	689.733	-0.222445	0.108825	-2.04406	0.0409474	0.289409	1	0	0.538488	-0.222445	930
BAZ1B	69.946	-0.0817265	0.040025	-2.04188	0.041163	0.290379	1	0	0.537035	-0.0817265	931
ST8SIA4	155.838	0.118371	0.0579742	2.04178	0.0411731	0.290379	1	0	0.537035	0.118371	932
ILK	73.4255	0.0965599	0.0473068	2.04114	0.0412369	0.290516	1	0	0.536829	0.0965599	933
GSTO1	18.4221	0.142592	0.0699822	2.03755	0.041595	0.292725	1	0	0.53354	0.142592	934
AKAP11	47.9846	-0.120192	0.0590126	-2.03673	0.0416775	0.292992	1	0	0.533144	-0.120192	935
REV3L	44.3778	-0.0973845	0.0479582	-2.03061	0.0422943	0.29701	1	0	0.527229	-0.0973845	936
APOBEC3G	40.7617	0.152752	0.0752719	2.02933	0.0424246	0.297607	1	0	0.526357	0.152752	937
DEK	101.097	0.0723742	0.0356823	2.0283	0.04253	0.297621	1	0	0.526336	0.0723742	938
ENSG00000289694	155.856	0.0879945	0.0433847	2.02824	0.042536	0.297621	1	0	0.526336	0.0879945	939
GRK2	243.432	0.0624557	0.030801	2.02771	0.0425895	0.297621	1	0	0.526336	0.0624557	940
ENSG00000204387.14	24.8286	-0.133719	0.0659514	-2.02753	0.0426079	0.297621	1	0	0.526336	-0.133719	941
NOTCH2NLC	44.2502	-0.155552	0.076741	-2.02698	0.0426647	0.297701	1	0	0.52622	-0.155552	942
PTPN1	52.6188	0.0874349	0.0431482	2.02639	0.0427252	0.297807	1	0	0.526066	0.0874349	943
RHOG	83.0948	0.106432	0.05256	2.02497	0.0428706	0.298503	1	0	0.525052	0.106432	944
ANXA2	121.235	0.115459	0.0570805	2.02275	0.0430994	0.299778	1	0	0.5232	0.115459	945
NCF2	557.436	0.1325	0.0655536	2.02124	0.0432546	0.300342	1	0	0.522384	0.1325	946
CSF2RB	483.992	0.156897	0.0776304	2.02108	0.0432719	0.300342	1	0	0.522384	0.156897	947
VAV1	102.337	0.0729482	0.036126	2.01927	0.043459	0.301199	1	0	0.521146	0.0729482	948
STK24	101.524	0.0726878	0.0360032	2.01893	0.0434947	0.301199	1	0	0.521146	0.0726878	949
UBTF	69.8428	-0.0802214	0.0397419	-2.01856	0.043533	0.301199	1	0	0.521146	-0.0802214	950
CLEC2D	70.044	-0.142054	0.0704837	-2.01542	0.0438608	0.303148	1	0	0.518346	-0.142054	951
RASSF5	224.268	0.0578998	0.0287621	2.01306	0.0441086	0.30454	1	0	0.516356	0.0578998	952
HNRNPH1	190.235	-0.0897857	0.0446556	-2.01063	0.0443648	0.305257	1	0	0.515334	-0.0897857	953
ZNF721	21.1618	-0.142934	0.0710941	-2.01048	0.04438	0.305257	1	0	0.515334	-0.142934	954
ARID1B	81.5125	-0.103574	0.0515273	-2.01008	0.0444228	0.305257	1	0	0.515334	-0.103574	955
HIVEP2	96.9555	-0.112717	0.0560792	-2.00997	0.0444347	0.305257	1	0	0.515334	-0.112717	956
IMPA2	21.8102	0.15873	0.0789915	2.00945	0.0444893	0.305257	1	0	0.515334	0.15873	957
RHOQ	61.5591	0.0845626	0.0420829	2.00943	0.0444915	0.305257	1	0	0.515334	0.0845626	958
YIPF3	47.7138	0.103735	0.0516716	2.00758	0.0446883	0.306287	1	0	0.513871	0.103735	959
FCGR3A	321.502	0.178378	0.0888791	2.00697	0.0447524	0.306407	1	0	0.513702	0.178378	960
SH3BP5L	50.0149	0.107346	0.0535159	2.00586	0.044871	0.30652	1	0	0.513541	0.107346	961
ZHX2	22.1507	-0.140225	0.0699216	-2.00546	0.0449135	0.30652	1	0	0.513541	-0.140225	962
CLEC2B	37.9849	0.151569	0.0755789	2.00544	0.0449159	0.30652	1	0	0.513541	0.151569	963
ENSG00000251562.10	4241.41	-0.168208	0.0838994	-2.00487	0.0449766	0.30652	1	0	0.513541	-0.168208	964
TMCO3	23.2549	0.130079	0.0648891	2.00463	0.0450023	0.30652	1	0	0.513541	0.130079	965
ARL6IP5	119.068	0.0603404	0.0301184	2.00344	0.0451303	0.306842	1	0	0.513085	0.0603404	966
LYRM7	13.545	-0.174717	0.0872287	-2.00298	0.0451799	0.306842	1	0	0.513085	-0.174717	967
RASGRP3	17.3911	0.272927	0.136289	2.00256	0.0452249	0.306842	1	0	0.513085	0.272927	968
IL18RAP	42.5466	0.330282	0.164965	2.00213	0.0452707	0.306842	1	0	0.513085	0.330282	969
ZBTB16	21.761	0.230446	0.115167	2.00098	0.045395	0.306842	1	0	0.513085	0.230446	970
TMSB4X	1278.89	0.0760667	0.0380173	2.00084	0.0454093	0.306842	1	0	0.513085	0.0760667	971
RPL37	263.797	-0.0892523	0.0446118	-2.00064	0.045431	0.306842	1	0	0.513085	-0.0892523	972
ENSG00000225484.7	22.7129	-0.192736	0.096358	-2.0002	0.0454781	0.306842	1	0	0.513085	-0.192736	973
HSP90AA1	138.259	-0.102914	0.0514594	-1.9999	0.0455109	0.306842	1	0	0.513085	-0.102914	974
TAF1	62.0544	-0.0825906	0.0412988	-1.99983	0.0455185	0.306842	1	0	0.513085	-0.0825906	975
CLEC7A	149.191	0.136883	0.0684708	1.99914	0.0455933	0.306842	1	0	0.513085	0.136883	976
ZFP36	111.163	0.105818	0.0529477	1.99853	0.0456589	0.306842	1	0	0.513085	0.105818	977
DECR1	29.2288	0.112163	0.0561342	1.99813	0.045703	0.306842	1	0	0.513085	0.112163	978
ETS1	352.098	-0.125503	0.0628127	-1.99805	0.0457108	0.306842	1	0	0.513085	-0.125503	979
TIMP2	77.4053	0.122227	0.0612153	1.99668	0.0458603	0.306842	1	0	0.513085	0.122227	980
STX3	105.894	0.148159	0.0742057	1.9966	0.0458688	0.306842	1	0	0.513085	0.148159	981
ENSG00000244398.1	60.68	-0.193347	0.0968432	-1.99649	0.0458803	0.306842	1	0	0.513085	-0.193347	982
FBL	20.6437	-0.14438	0.0723203	-1.9964	0.0458908	0.306842	1	0	0.513085	-0.14438	983
KAT6B	34.4766	-0.113086	0.0566931	-1.9947	0.0460758	0.307765	1	0	0.51178	-0.113086	984
KARS1	52.0011	0.094801	0.0475464	1.99386	0.046167	0.308061	1	0	0.511363	0.094801	985
HNRNPA1	267.984	-0.0874747	0.0438924	-1.99294	0.0462684	0.308425	1	0	0.510851	-0.0874747	986
PRF1	286.64	0.208999	0.104901	1.99233	0.0463343	0.308551	1	0	0.510673	0.208999	987
RPL36	114.522	-0.106098	0.053301	-1.99055	0.0465302	0.309542	1	0	0.509281	-0.106098	988
RPS7	147.745	-0.106847	0.0537156	-1.98913	0.0466872	0.310116	1	0	0.508477	-0.106847	989
PRMT5	12.5283	0.167541	0.0842475	1.98867	0.0467374		1	0			990
RBM26	49.9719	-0.0920985	0.0463147	-1.98854	0.0467525	0.310116	1	0	0.508477	-0.0920985	991
PURA	31.7715	-0.116969	0.0588231	-1.98848	0.0467582	0.310116	1	0	0.508477	-0.116969	992
TOR4A	16.4542	0.147771	0.0743546	1.98738	0.0468807	0.310614	1	0	0.507779	0.147771	993
SH3GLB1	110.703	0.0821904	0.0413772	1.98637	0.0469921	0.311038	1	0	0.507186	0.0821904	994
MCTP1	35.2353	0.115351	0.0581089	1.98508	0.0471358	0.311676	1	0	0.506297	0.115351	995
RAC2	224.101	0.066356	0.0334509	1.98369	0.0472909	0.312354	1	0	0.505353	0.066356	996
KIF5B	115.11	0.0586588	0.0295868	1.9826	0.0474118	0.312354	1	0	0.505353	0.0586588	997
NIPBL	174.293	-0.0940366	0.0474323	-1.98254	0.0474185	0.312354	1	0	0.505353	-0.0940366	998
RPS27	501.224	-0.108962	0.054963	-1.98245	0.0474287	0.312354	1	0	0.505353	-0.108962	999
CCR7	50.1132	-0.254361	0.128337	-1.98197	0.0474823	0.312367	1	0	0.505334	-0.254361	1000
EIF3H	77.9977	-0.0752302	0.0379647	-1.98158	0.0475259	0.312367	1	0	0.505334	-0.0752302	1001
TLR1	134.993	0.136823	0.0690638	1.98111	0.047579	0.312404	1	0	0.505284	0.136823	1002
MAP3K11	74.9838	0.0867074	0.0437794	1.98055	0.0476414	0.312501	1	0	0.505149	0.0867074	1003
CREBRF	130.384	0.0849739	0.0429413	1.97884	0.0478342	0.313453	1	0	0.503828	0.0849739	1004
STK40	111.661	0.110386	0.0558315	1.97712	0.0480278	0.314407	1	0	0.502507	0.110386	1005
PISD	69.7496	0.154857	0.0783891	1.97549	0.0482131	0.315306	1	0	0.501268	0.154857	1006
SNAP23	102.48	0.0962217	0.0487231	1.97487	0.0482833	0.315372	1	0	0.501177	0.0962217	1007
ENSG00000282034	20.3435	-0.2072	0.104935	-1.97455	0.0483192	0.315372	1	0	0.501177	-0.2072	1008
CNDP2	39.6384	0.12654	0.0641099	1.9738	0.0484047	0.315616	1	0	0.500841	0.12654	1009
MTARC1	24.0654	0.235389	0.119319	1.97277	0.0485215	0.316064	1	0	0.500225	0.235389	1010
CNIH4	20.3214	0.131342	0.0666649	1.97018	0.0488176	0.317492	1	0	0.498267	0.131342	1011
KIAA0040	120.096	0.124539	0.0632371	1.9694	0.0489074	0.317492	1	0	0.498267	0.124539	1012
PRDM1	45.5541	0.131979	0.06702	1.96925	0.048924	0.317492	1	0	0.498267	0.131979	1013
TNRC6A	45.4309	-0.0955372	0.0485166	-1.96916	0.0489342	0.317492	1	0	0.498267	-0.0955372	1014
OSTF1	75.2206	0.083807	0.0426411	1.96541	0.0493673	0.319986	1	0	0.494869	0.083807	1015
EFR3A	59.0998	0.0813601	0.0414102	1.96474	0.0494447	0.320069	1	0	0.494757	0.0813601	1016
PRKAR1A	311.415	0.085806	0.0436793	1.96445	0.0494775	0.320069	1	0	0.494757	0.085806	1017
ELP2	26.5551	-0.122026	0.0622031	-1.96174	0.0497928	0.321791	1	0	0.492426	-0.122026	1018
AIF1	92.9642	0.121972	0.0622091	1.96068	0.0499159	0.322114	1	0	0.49199	0.121972	1019
SMARCC2	62.094	-0.0847005	0.0432061	-1.96038	0.0499513	0.322114	1	0	0.49199	-0.0847005	1020
ICAM3	332.354	0.13327	0.0679932	1.96005	0.04999	0.322114	1	0	0.49199	0.13327	1021
